# Supplementary material for: Real world usage characteristics of a novel mobile health self-monitoring device: Results from the Scanadu Consumer Health Outcomes (SCOUT) Study
Source: PLoS One. 2019 Apr 16;14(4):e0215468. doi: 10.1371/journal.pone.0215468 (PMC6467418; doi:10.1371/journal.pone.0215468)
Supplement: S1 File — (XLSX) [file pone.0215468.s006.xlsx]

## Sheet: Scanadu all long
id	sex	age	maritalstatus	singlehshld	marriedhshld	childrenhshld	parenthshld	preferna	degree	medbckgrd	Englnative	sharedoc	sharedocmethod	ownmeddevice	therm	scale	bp	hr	glucose	pulsox	inhaler	cpap	none	freq	wake	meals	meds	sx	exercise	random	nouse	family	document	someoneelse	doctor	unplannedvisits	setalerts	autosend	dnuse	expectuse	activitytrack	smartscale	smartwatch	sleeptrack	mobilehealthapp	nosmart	ip4	ip4s	ip5
979	1	72	2	0	1	0	0	0	5	0	1	1	1	1	1	1	1	0	1	0	0	0	0	2	0	0	0	0	0	1	0	1	0	1	0	1	0	0	0	1	0	0	0	0	0	1	0	1	0
2610	1	28	0	1	0	0	0	0	5	2	1	2	1	0	1	1	0	0	0	0	0	0	0	1	0	0	0	1	0	0	0	1	1	0	1	0	0	0	0	2	1	0	0	0	0	0	0	0	0
1836	1	46	2	0	1	0	0	0	4	2	1	2	1	1	1	1	1	1	0	0	0	0	0	1	0	0	0	0	0	1	0	1	1	0	1	0	0	0	0	2	1	0	0	1	1	0	0	0	0
1479	0	38	2	0	1	1	0	0	4	2	1	2	2	1	1	1	0	1	0	0	1	0	0	1	1	0	0	1	1	1	0	0	1	1	0	1	0	0	0	3	1	0	0	0	1	0	0	0	1
2184	1	41	2	0	0	1	0	0	4	0	1	1	1	1	1	0	1	0	0	0	0	0	0	1	0	0	0	1	0	0	0	1	1	0	1	0	0	0	0	1	0	0	0	0	0	1	0	0	0
2930	1	46	0	1	0	0	0	0	5	3	1	0		0	0	0	0	0	0	0	0	0	1	0	0	0	0	0	0	0	1	0	0	0	0	0	0	1	1	1	0	0	0	0	0	1	0	0	1
477	1	28	1	1	0	0	0	0	5	3	1	0		1	1	1	1	0	0	0	0	0	0	1	0	0	0	0	0	1	0	0	1	1	0	1	0	0	0	2	1	0	1	0	1	0	0	0	0
2486	1	47	1	0	1	1	0	0	4	0	1	0		1	1	1	0	0	0	0	0	0	0	1	0	0	0	0	0	1	0	0	0	0	0	1	1	1	0	1	0	0	0	0	0	1	0	1	0
3789	1	39	2	0	1	1	0	0	5	0	1	2	1	1	1	1	1	0	0	0	0	0	0	1	0	0	0	0	0	1	0	1	0	1	0	1	0	0	0	1	1	0	0	0	0	0	0	0	1
344	1	67	4	1	0	0	0	0	4	0	1	1	1	1	1	1	1	1	0	1	0	0	0	2	1	0	0	0	0	0	0	0	1	0	1	1	0	0	0	1	1	0	0	0	1	0	0	0	0
1911	1	46	0	1	0	0	0	0	5	0	1	2	3	1	1	0	1	0	1	1	0	0	0	0	1	0	0	0	1	0	0	0	1	0	1	0	0	1	0	1	0	0	0	0	0	1	0	0	0
1771	1	33	0	1	0	0	0	0	5	2	0	2	3	1	1	1	1	1	0	1	0	0	0	1	1	0	0	0	0	1	0	0	1	0	0	1	0	1	0	2	1	1	1	1	1	0	0	0	0
57	1	35	2	0	1	1	0	0	2	1	1	2	2	1	1	1	1	1	1	1	0	0	0	0	0	0	0	1	0	0	0	1	1	1	0	0	0	0	0	2	1	1	1	0	1	0	0	0	0
3327	1	54	3	0	1	0	0	0	4	0	1	2	5	1	1	1	1	0	0	0	0	0	0	2	1	0	0	0	1	1	0	0	0	0	1	0	1	0	0	1	1	1	0	1	1	0	0	0	0
3200	1	54	2	0	1	0	0	0	2	2	1	2	3	1	1	1	1	0	0	0	0	0	0	1	1	0	0	1	0	0	0	0	1	0	1	1	0	0	0	1	1	1	0	0	0	0	0	0	0
1163	1	52	2	0	1	1	0	0	5	0	0	2	1	1	1	1	1	1	0	0	0	0	0	1	0	0	0	0	0	1	0	1	1	0	1	0	0	0	0	1	1	0	1	0	1	0	0	0	0
3837	0	41	2	0	1	1	0	0	4	0	0	2	1	0	1	1	0	1	0	0	1	0	0	1	1	0	0	0	0	0	0	1	1	1	0	0	0	0	0	1	0	1	0	0	1	0	0	0	0
1410	1	46	4	1	0	0	0	0	2	2	1	1	3	1	1	1	0	0	0	0	0	0	0	1	0	0	0	0	0	1	0	1	1	0	1	0	0	0	0	1	0	0	0	0	0	1	0	0	1
967	1	40	2	0	1	1	0	0	4	0	1	2	1	1	1	1	0	0	0	0	0	0	0	0	0	0	0	0	0	1	0	0	1	0	1	1	0	0	0	1	1	0	0	0	1	0	0	0	0
698	1	61	2	0	1	0	0	0	5	1	1	0		1	1	1	1	0	0	0	0	0	0	1	1	0	0	0	0	0	0	1	0	1	1	0	0	0	0	2	0	0	0	0	0	1	0	0	0
802	1	31	2	0	1	1	0	0	4	0	1	2	1	1	1	1	0	0	0	0	0	0	0	1	0	0	0	0	0	1	0	1	1	1	0	0	0	0	0	1	1	0	0	1	0	0	0	0	0
1865	1	59	2	0	1	1	1	0	4	0	1	2	5	1	1	1	1	1	0	0	0	0	0	1	1	0	0	0	0	1	0	1	1	0	0	1	0	0	0	1	1	1	1	1	1	0	0	0	0
3023	1	48	2	0	1	1	0	0	4	0	1	2	4	1	1	1	1	1	0	0	0	0	0	1	0	0	0	0	1	1	0	0	1	0	1	1	0	0	0	1	1	1	1	1	1	0	0	0	0
3366	0	47	2	0	1	1	0	0	4	0	1	2	1	0	1	1	0	0	0	0	0	0	0	2	1	0	0	0	0	0	0	1	1	0	1	0	0	0	0	1	1	0	0	0	1	0	0	0	0
2298	1	63	6	1	0	0	0	0	4	0	1	2	2	1	1	1	1	1	1	0	0	0	0	2	1	0	0	1	0	1	0	0	1	0	1	1	0	0	0	1	0	0	0	0	0	1	0	0	0
891	1	30	2	0	1	0	0	0	5	0	1	2	1	1	1	1	1	1	0	1	0	0	0	0	1	0	0	0	0	0	0	0	1	0	0	1	0	0	1	1	1	0	0	1	1	0	0	0	0
623	0	80	0	1	0	0	0	0	5	3	1	2	1	1	1	1	1	0	1	0	0	0	0	1	0	0	0	0	0	1	0	0	1	0	1	1	0	0	0	1	0	0	0	0	0	1	0	0	0
1116	0	39	0	1	0	0	0	0	5	0	1	2	5	0	0	0	0	0	0	0	0	0	1	0	0	0	0	0	0	0	1	0	1	0	1	0	0	1	0	1	1	0	0	0	0	0	0	0	0
3043	0	75	6	1	0	0	0	0	5	0	1	0		1	1	1	1	0	0	1	0	0	0	1	0	0	0	0	0	1	0	1	1	0	0	0	0	0	0	1	0	0	0	0	0	0	0	0	0
3051	1	41	2	0	1	1	0	0	5	0	1	2	1	1	1	1	1	1	1	1	0	0	0	2	1	0	0	0	1	0	0	1	1	0	0	1	0	0	0	1	1	1	0	1	1	0	0	0	0
3879	1	36	0	1	0	0	0	0	4	0	1	2	4	0	0	1	0	0	0	0	0	0	0	2	1	0	0	0	0	0	0	1	1	0	0	1	0	0	0	2	0	0	0	0	0	1	0	0	0
1785	1	27	2	0	1	0	0	0	5	3	1	2	5	1	1	1	1	1	1	1	0	0	0	3	1	1	0	0	0	1	0	1	1	1	0	0	0	0	0	2	0	0	0	0	1	0	0	0	0
3649	1	60	2	0	1	0	0	0	5	0	1	2	1	1	1	1	1	1	0	0	0	0	0	1	0	0	0	0	0	1	0	0	1	0	1	1	0	0	0	1	0	1	0	0	0	0	0	0	0
2842	0	26	0	0	0	0	1	0	0	0	1	0		1	1	1	0	0	0	0	0	0	0	2	1	0	0	1	0	0	0	1	0	1	0	1	0	0	0	3	0	1	0	0	1	0	0	0	0
3	1	32	2	0	1	1	0	0	5	0	1	2	1	1	1	1	0	0	0	0	1	0	0	1	1	0	0	1	0	0	0	1	1	0	0	1	0	0	0	1	1	0	1	0	1	0	0	0	0
986	1	35	2	0	1	1	0	0	4	0	0	2	2	1	1	1	1	1	1	1	1	0	0	2	1	0	0	1	1	1	0	0	1	0	1	1	0	0	0	1	1	1	1	1	1	0	0	0	0
745	1	41	2	0	1	0	0	0	5	3	1	2	1	0	0	1	0	0	0	0	0	0	0	1	1	0	0	0	0	0	0	1	1	1	0	0	0	0	0	1	1	0	1	0	1	0	0	0	0
581	1	47	2	0	0	0	0	1	4	0	0	0		1	1	1	1	0	0	1	0	0	0	1	0	0	0	0	0	1	0	0	1	1	0	1	0	0	0	1	1	0	0	1	0	0	0	0	0
793	1	32	0	1	0	0	0	0	4	2	0	2	1	1	1	1	0	0	0	0	0	0	0	2	1	0	0	0	0	0	0	1	0	0	1	1	0	0	0	1	0	0	0	0	0	1	0	0	0
235	1	29	2	0	1	0	0	0	2	0	1	2	1	1	1	1	0	0	0	0	0	0	0	1	1	0	0	0	0	1	0	1	1	0	0	1	0	0	0	1	0	0	0	0	0	1	0	0	0
49	1	52	2	0	1	0	0	0	4	0	1	2	1	1	1	1	1	0	0	0	0	1	0	2	1	0	0	0	0	0	0	1	0	0	1	1	0	0	0	2	1	1	0	0	0	0	0	0	0
2853	1		2	0	1	0	0	0	4	0	1	2	1	0	1	1	1	1	0	0	0	0	0	1	1	0	0	0	0	0	0	1	0	0	0	1	1	0	0	1	1	0	0	1	0	0	0	0	0
2557	1	77	2	0	1	0	0	0	5	0	0	2	4	1	1	1	1	1	0	1	0	0	0	1	0	0	0	0	0	1	0	1	1	0	1	0	0	0	0	1	0	0	0	0	1	0	0	0	0
3174	0	26	2	0	1	1	0	0	2	0	1	2	3	0	1	0	0	0	0	0	0	0	0	0	0	0	0	0	0	0	1	0	0	0	0	1	0	1	1	1	1	0	0	0	1	0	0	0	0
2325	1	44	1	0	1	0	0	0	5	0	1	2	3	1	1	1	1	1	0	0	0	0	0	1	0	0	0	0	0	1	0	1	1	0	1	0	0	0	0	1	1	1	0	1	0	0	0	0	0
292	1	62	2	0	1	0	0	0	5	0	1	2	2	1	1	1	0	0	0	0	0	1	0	2	1	0	0	0	0	0	0	0	1	0	1	1	0	0	0	2	1	0	1	1	1	0	0	0	0
2866	1	44	2	0	1	1	0	0	5	0	1	1	3	1	1	1	1	1	0	0	0	0	0	1	1	0	0	1	0	1	0	0	0	0	1	1	0	1	0	1	1	1	0	1	0	0	0	0	0
634	1	39	2	0	1	1	0	0	4	0	1	2	1	0	1	1	0	1	0	0	0	0	0	1	1	0	0	0	0	0	0	0	1	1	0	0	0	1	0	2	1	1	1	1	1	0	0	0	0
3809	1	55	6	1	0	0	0	0	2	0	1	1	1	1	1	1	1	0	0	0	0	0	0	1	0	0	0	0	0	1	0	1	1	0	1	0	0	0	0	1	0	0	0	0	0	1	0	0	0
2977	1	52	2	0	1	1	0	0	5	2	1	2	2	0	1	1	0	0	0	1	0	0	0	1	0	0	0	0	0	1	0	1	1	0	0	1	0	0	0	2	0	1	0	0	0	0	0	0	1
3246	1	38	4	1	0	0	0	0	4	2	1	2	2	1	1	1	0	1	0	0	0	0	0	1	1	0	0	0	1	0	0	1	0	0	1	1	0	0	0	2	1	0	1	1	1	0	0	0	0
3772	1	40	2	0	1	1	0	0	5	1	1	2	1	1	1	1	1	1	0	0	1	0	0	2	1	0	0	0	1	0	0	1	1	0	1	0	0	0	0	1	1	1	1	1	1	0	0	0	0
2081	1	51	2	0	1	1	1	0	5	2	1	2	5	1	1	1	1	1	1	1	0	1	0	2	1	1	1	0	1	0	0	1	1	0	0	0	1	0	0	2	1	1	1	1	1	0	0	0	1
16	1	39	2	0	1	1	0	0	4	0	1	2	1	1	1	1	1	1	1	1	0	0	0	2	1	0	0	0	0	1	0	1	1	0	1	0	0	0	0	1	1	1	1	1	1	0	0	0	1
813	1	65	2	0	1	0	0	0	5	0	1	2	2	0	1	1	1	0	0	0	0	0	0	0	0	0	0	0	0	0	1	1	0	0	1	1	0	0	0	1	1	1	1	1	1	0	0	0	0
559	0	54	2	0	1	0	0	0	4	0	1	1	3	1	1	1	0	0	0	0	0	0	0	2	0	0	0	0	0	1	0	0	0	0	0	1	1	1	0	3	1	0	0	0	0	0	0	0	0
1714	1	49	2	0	1	0	0	0	2	0	1	2	1	0	0	1	0	0	0	0	0	0	0	1	1	0	0	0	0	0	0	1	1	0	1	0	0	0	0	1	1	0	0	0	0	0	0	1	0
1234	1	55	2	0	1	0	0	0	5	1	1	2	1	0	0	1	0	0	0	0	0	0	0	0	0	0	0	0	0	1	0	1	0	0	1	1	0	0	0	1	0	1	0	0	0	0	0	0	0
3122	1	29	0	1	0	0	0	0	2	0	1	2	1	0	0	0	0	0	0	0	0	0	1	0	0	0	0	0	0	0	1	0	0	0	1	0	0	1	1	1	0	0	0	0	0	1	0	0	1
65	1	28	2	0	1	1	0	0	4	0	1	1	5	1	1	1	0	0	0	0	0	0	0	1	0	0	0	0	0	1	0	0	0	1	0	1	0	1	0	1	0	0	0	1	1	0	0	0	0
3299	1	36	2	0	1	0	0	0	5	0	1	2	1	1	0	1	0	0	0	0	0	0	0	1	1	0	0	0	0	0	0	1	1	0	1	0	0	0	0	2	1	0	0	1	0	0	0	0	0
1396	1	32	0	1	0	0	0	0	4	0	1	2	1	0	0	0	0	1	0	0	0	0	0	3	0	0	0	0	0	1	0	0	1	0	1	0	0	1	0	2	1	0	1	1	1	0	0	0	0
735	1	45	2	0	1	1	0	0	2	0	1	2	1	1	1	1	0	0	0	0	0	0	0	1	1	0	0	0	0	1	0	1	1	1	0	0	0	0	0	1	1	0	0	0	1	0	0	0	0
1513	1	40	2	0	1	0	0	0	2	0	1	2	1	1	0	1	1	0	0	0	0	0	0	1	0	0	0	0	0	1	0	1	1	0	0	1	0	0	0	2	1	0	1	1	1	0	0	0	0
3115	1	26	0	1	0	0	0	0	4	2	1	0		0	0	0	0	0	0	0	0	0	1	0	0	0	0	0	0	0	1	1	1	0	0	0	0	0	1	1	0	0	0	0	0	1	0	0	0
1803	1	26	0	1	0	0	0	0	4	2	1	2	3	0	0	0	0	0	0	0	0	0	1	0	0	0	0	0	0	0	1	1	1	0	0	0	0	0	1	1	1	0	0	0	0	0	0	0	0
3409	1	60	2	0	1	1	0	0	5	0	1	2	1	1	1	1	1	0	0	0	0	0	0	0	0	0	0	0	0	0	1	1	0	0	1	0	0	0	1	1	1	0	0	0	0	0	0	1	0
3669	0	36	2	0	1	0	0	0	4	0	1	2	1	1	1	1	1	0	0	0	0	0	0	1	0	0	0	1	0	0	0	1	0	0	1	0	1	0	0	1	1	0	0	0	0	0	0	0	0
3948	1	30	0	1	0	0	0	0	4	0	1	2	3	0	0	1	0	0	0	0	0	0	0	0	0	0	0	0	0	0	1	1	1	0	1	0	0	0	0	2	0	0	0	0	0	1	0	0	0
917	1	60	4	1	0	1	0	0	5	3	1	2	4	1	1	1	1	0	0	0	0	1	0	2	0	0	0	1	0	0	0	0	1	0	1	0	1	0	0	1	0	0	1	1	0	0	0	0	0
908	1	66	6	1	0	0	0	0	5	0	1	2	1	0	0	0	0	0	0	0	0	0	1	3	0	0	0	0	0	0	1	0	1	0	1	1	0	0	0	1	0	0	0	0	0	1	0	0	0
3816	1	31	0	1	0	0	0	0	2	2	1	2	1	0	1	1	1	0	0	0	0	0	0	1	1	0	0	1	0	0	0	1	1	1	0	0	0	0	0	1	1	0	0	0	0	0	0	0	0
161	1	70	2	0	1	0	0	0	5	0	1	2	5	1	1	1	1	1	0	0	0	0	0	1	0	0	0	0	1	0	0	1	1	0	1	0	0	0	0	1	0	0	0	0	0	1	0	0	1
402	0	80	6	1	0	0	0	0	3	0	1	2	1	1	1	1	1	0	0	0	0	0	0	1	0	0	0	0	0	1	0	0	1	0	1	0	1	0	0	1	0	0	0	0	0	1	0	0	0
1631	1	38	0	1	0	0	0	0	2	0	1	2	5	1	0	1	0	0	0	0	0	0	0	1	1	0	0	0	0	0	0	0	1	0	1	0	0	1	0	1	1	0	0	1	0	0	0	0	0
2646	0	24	0	1	0	0	0	0	4	2	1	1	1	0	1	1	0	0	0	0	0	0	0	2	0	0	0	0	0	1	0	1	1	0	1	0	0	0	0	1	0	0	0	0	0	1	0	0	0
919	0	62	2	0	1	0	0	0	2	0	1	2	1	0	1	1	0	0	0	0	0	0	0	2	1	0	0	0	0	0	0	0	1	0	1	1	0	0	0	1	1	0	0	0	0	0	0	1	0
3169	1	34	2	0	0	0	0	1	4	0	0	2	1	1	1	1	1	1	1	0	1	0	0	3	0	0	0	0	0	1	0	0	0	0	1	1	0	1	0	2	1	1	1	1	0	0	0	0	0
3793	1	30	4	1	0	0	0	0	2	0	1	2	5	1	1	1	0	0	0	0	0	0	0	1	0	0	0	0	0	1	0	0	1	0	1	0	0	1	0	1	1	0	0	1	0	0	0	0	0
3435	1	60	2	0	1	0	0	0	2	0	1	2	3	1	1	1	1	0	0	0	0	0	0	1	1	0	0	0	0	0	0	0	1	0	0	0	1	1	0	1	1	1	0	1	0	0	0	0	0
2743	1	78	2	0	1	0	0	0	5	0	1	2	1	0	1	1	1	0	0	0	0	0	0	0	0	0	0	0	0	1	0	0	0	0	1	1	1	0	0	1	0	0	0	0	0	1	0	0	0
898	1	45	2	0	1	1	0	0	4	0	1	1	1	1	1	1	1	1	0	0	0	0	0	1	0	0	0	0	0	1	0	1	1	1	0	0	0	0	0	1	1	1	1	0	1	0	0	0	0
3872	1	62	2	0	1	1	1	0	5	0	0	2	1	1	1	1	1	0	0	1	1	0	0	1	0	0	0	0	0	1	0	0	1	0	1	1	0	0	0	2	0	0	0	0	0	1	0	1	0
694	1	31	0	1	0	0	1	0	2	0	1	2	5	1	1	1	0	0	0	0	0	0	0	1	1	0	0	0	0	0	0	0	1	0	1	0	1	0	0	1	1	0	0	0	0	0	0	0	0
896	1	59	0	1	0	0	0	0	4	0	1	2	1	1	1	1	1	0	1	0	0	0	0	1	1	0	0	0	0	0	0	0	1	0	0	1	0	0	0	1	1	0	0	1	0	0	0	0	0
1087	1	85	6	1	0	0	0	0	5	0	1	1	1	1	1	1	1	0	1	1	1	1	0	2	1	1	0	0	1	1	0	1	1	0	1	0	0	0	0	1	0	1	0	0	0	0	0	0	0
1345	1	69	2	0	1	0	0	0	3	0	1	2	2	0	1	1	1	0	0	0	0	0	0	1	1	0	0	0	0	0	0	1	0	0	1	1	0	0	0	1	0	0	0	0	0	1	0	1	0
2190	1	36	2	0	1	1	0	0	5	3	1	2	4	1	1	1	1	1	0	1	0	0	0	1	0	0	0	0	1	1	0	0	1	1	0	1	0	0	0	1	1	1	1	1	1	0	0	0	0
3427	1	54	2	0	1	1	0	0	4	0	1	2	1	1	1	0	1	0	0	0	0	0	0	1	0	0	0	0	0	1	0	1	0	0	0	1	1	0	0	2	0	0	0	0	0	1	0	0	0
2296	1	65	2	0	1	1	0	0	4	0	1	1	1	1	1	1	1	1	0	0	0	0	0	1	0	0	0	0	0	1	0	1	1	0	1	0	0	0	0	2	1	0	0	1	1	0	0	0	0
2859	1	54	2	0	1	1	0	0	5	0	1	2	5	1	1	1	1	0	0	0	0	0	0	1	0	0	0	0	0	1	0	1	0	1	1	0	0	0	0	1	1	0	1	0	1	0	1	0	1
3675	1	39	2	0	1	1	0	0	5	3	1	1	3	1	1	1	1	1	0	1	0	0	0	2	0	0	0	1	0	0	0	0	1	0	0	1	1	0	0	1	1	0	1	1	1	0	0	0	0
1902	1	36	0	1	0	0	0	0	3	0	1	2	2	1	0	1	0	0	0	0	0	0	0	1	0	0	0	0	0	1	0	1	1	0	1	0	0	0	0	1	1	0	0	0	1	0	0	0	0
2807	1	44	1	0	0	0	0	1	5	0	0	2	1	0	0	1	0	0	0	0	0	0	0	2	1	0	0	0	0	0	0	0	1	0	1	0	0	0	0	2	1	1	0	1	1	0	0	0	0
30	1	58	2	0	1	1	0	0	5	0	1	2	1	0	1	1	1	1	0	0	0	0	0	1	0	0	0	0	0	1	0	1	0	0	1	1	0	0	0	1	1	0	0	0	1	0	0	0	0
782	1	41	2	0	1	1	0	0	3	0	1	2	1	1	1	1	1	1	0	1	0	0	0	1	1	0	0	1	1	0	0	1	1	0	1	0	0	0	0	1	1	1	0	0	0	0	0	0	0
3594	1	52	0	1	0	0	0	0	2	0	1	2	2	1	1	1	1	0	0	1	0	0	0	0	0	0	0	0	0	1	0	0	1	1	0	0	1	0	0	1	0	0	0	0	0	1	0	0	0
71	1	34	1	0	0	0	0	1	4	0	1	1	1	1	1	1	0	0	0	0	0	0	0	1	1	0	0	1	0	0	0	0	1	0	1	1	0	0	0	1	0	0	0	0	0	1	0	0	1
89	0	54	1	1	0	1	0	0	4	2	1	2	4	1	1	1	1	0	1	0	0	0	0	1	1	1	0	1	0	0	0	1	1	0	1	0	0	0	0	1	1	0	0	0	1	0	0	0	0
703	1	25	1	1	0	0	0	0	2	0	1	2	1	0	1	1	0	0	0	0	0	0	0	0	0	0	0	1	0	1	0	1	1	0	0	1	0	0	0	1	1	0	0	1	0	0	0	0	0
3523	1	32	0	1	0	0	0	0	4	0	1	0		1	1	1	0	1	0	0	0	0	0	1	0	0	0	1	1	1	0	0	1	0	1	1	0	0	0	2	1	1	0	1	1	0	0	0	1
631	1	43	0	0	0	0	1	0	4	3	1	2	1	1	0	1	1	0	1	0	0	1	0	2	0	0	0	0	0	1	0	0	1	0	1	0	0	1	0	1	1	1	0	0	1	0	0	0	0
1104	1	32	2	0	1	1	0	0	4	3	1	2	2	1	1	1	0	0	0	0	1	0	0	1	0	0	0	1	0	1	0	0	1	1	1	0	0	0	0	1	1	0	0	0	1	0	0	0	1
1518	1	34	2	0	1	1	0	0	2	0	1	2	1	1	1	1	0	0	0	0	0	0	0	1	0	0	0	0	0	1	0	1	1	1	0	0	0	0	0	1	0	0	0	0	0	1	0	1	0
358	1	42	2	0	1	1	0	0	2	1	1	2	1	0	1	1	1	1	0	1	0	0	0	0	0	0	0	0	0	0	1	0	1	1	0	0	0	0	1	1	1	1	1	1	1	0	0	0	0
132	0	40	1	0	1	0	0	0	5	0	1	2	1	1	1	1	1	1	0	0	0	0	0	1	1	0	0	1	1	0	0	1	1	0	0	1	0	0	0	2	1	1	0	1	0	0	0	0	0
612	1	28	2	0	1	0	0	0	2	1	1	2	1	1	1	1	1	0	0	0	0	0	0	1	0	0	0	0	0	1	0	1	0	1	1	0	0	0	0	1	0	0	0	1	0	0	0	0	0
289	1	43	0	1	0	0	0	0	4	0	1	1	1	1	1	1	1	0	0	0	0	0	0	1	0	0	0	0	0	1	0	0	1	0	1	1	0	0	0	2	1	0	0	1	0	0	0	0	0
609	1	41	2	0	0	1	0	0	4	0	1	2	1	1	1	1	0	1	0	0	0	0	0	1	1	0	0	0	0	0	0	1	1	0	0	1	0	0	0	1	1	1	0	0	0	0	0	0	0
1050	1	41	0	1	0	0	0	0	4	0	1	2	4	1	1	1	1	0	1	0	0	0	0	1	0	0	0	0	0	1	0	0	1	0	1	1	0	0	0	1	1	1	1	1	1	0	0	0	0
2405	1	53	2	0	1	0	0	0	4	0	1	2	1	0	0	1	0	0	0	0	0	0	0	1	1	0	0	0	0	0	0	1	1	0	1	0	0	0	0	1	0	1	0	0	1	0	0	0	0
1733	1	60	2	0	1	1	0	0	5	0	1	2	1	1	1	1	1	0	0	0	0	0	0	1	1	0	0	0	0	1	0	1	1	0	1	0	0	0	0	1	0	0	1	0	0	0	0	0	0
2683	1	52	4	0	1	1	0	0	4	2	1	1	1	1	1	1	0	1	0	0	0	1	0	1	0	0	0	0	0	1	0	0	0	0	1	0	1	1	0	1	1	1	1	1	1	0	0	0	0
880	1	36	2	0	1	1	0	0	5	0	1	1	1	0	1	1	0	0	0	0	0	0	0	1	0	0	0	1	0	0	0	0	0	1	1	0	0	1	0	1	1	0	0	0	0	0	0	0	0
3868	0	36	2	0	1	0	0	0	4	0	1	2	1	1	1	1	1	0	0	0	0	0	0	0	0	0	0	0	0	1	0	1	0	0	1	0	1	0	0	2	1	0	0	0	0	0	0	0	0
3445	1	27	0	1	0	0	0	0	2	0	1	2	2	0	1	1	0	1	0	0	0	0	0	2	1	0	0	0	1	0	0	1	1	0	0	0	1	0	0	1	1	1	0	1	1	0	0	0	0
3964	1	55	2	0	1	0	0	0	5	3	1	1	3	1	0	1	1	1	0	1	0	1	0	1	0	0	0	0	0	1	0	1	1	0	0	0	1	0	0	1	0	1	1	0	1	0	0	0	0
2309	1	67	2	0	1	0	1	0	5	0	1	2	5	1	0	1	0	0	0	0	0	0	0	1	1	0	0	0	0	0	0	0	1	1	1	0	0	0	0	1	1	0	0	1	1	0	0	0	0
3419	1	43	2	0	1	1	0	0	3	0	1	0		1	1	1	1	1	0	1	0	0	0	0	0	0	0	1	0	0	0	1	1	1	0	0	0	0	0	1	0	0	1	0	1	0	0	0	0
780	1	36	0	1	0	0	0	0	5	0	0	2	1	0	1	1	1	0	0	0	0	0	0	1	1	0	0	0	0	0	0	0	1	0	0	1	1	0	0	1	1	0	0	0	0	0	0	0	0
3845	0	50	0	0	0	0	0	1	4	1	1	1	5	1	1	1	1	0	0	0	1	0	0	1	1	0	0	1	0	0	0	0	1	0	1	1	0	0	0	1	1	0	1	0	1	0	0	0	1
14	1	25	0	0	0	1	1	0	1	0	1	2	1	1	1	1	1	0	0	1	1	0	0	2	0	0	0	0	0	1	0	1	0	1	1	0	0	0	0	1	0	0	0	0	0	1	0	0	0
2112	1	45	2	0	1	0	0	0	4	0	1	2	1	0	1	1	0	0	0	0	0	0	0	1	1	0	0	0	0	1	0	1	0	0	1	0	0	1	0	1	0	0	0	0	0	1	0	0	0
1279	1	67	4	1	0	0	0	0	2	0	1	1	1	1	1	1	0	0	0	1	1	1	0	0	0	0	0	1	0	0	0	0	1	0	1	0	0	1	0	3	0	0	0	1	0	0	0	0	0
3517	1	36	2	0	1	0	0	0	4	0	1	2	1	1	1	1	0	1	0	0	0	0	0	1	1	0	0	1	1	0	0	1	1	0	1	0	0	0	0	1	1	1	1	0	0	0	0	0	1
3936	0	33	2	0	1	0	0	0	5	0	0	2	1	0	1	0	0	0	0	0	0	0	0	0	0	0	0	0	0	0	1	0	0	0	0	0	1	1	1	1	1	0	0	0	0	0	0	0	1
2601	1	33	2	0	1	0	0	0	4	0	1	2	1	0	0	1	0	0	0	0	0	0	0	1	1	0	0	0	0	0	0	1	1	0	1	0	0	0	0	1	1	1	0	1	1	0	0	0	0
1071	1	35	2	0	1	1	1	0	2	0	1	2	1	0	0	1	0	0	0	0	0	0	0	0	0	0	0	0	0	0	1	1	0	1	0	1	0	0	0	1	1	0	0	0	1	0	0	0	0
2693	1	45	2	0	1	1	0	0	5	0	0	2	1	1	1	1	1	1	0	1	0	0	0	1	1	0	0	0	0	1	0	0	1	1	0	1	0	0	0	1	1	1	1	1	1	0	1	0	0
3102	1	30	2	0	1	0	0	0	4	0	1	0		1	0	1	0	0	0	0	0	0	0	1	0	0	0	0	0	1	0	0	1	0	0	1	0	0	0	1	1	1	1	1	0	0	0	0	0
2786	1	49	2	0	1	1	0	0	5	0	1	2	2	1	1	1	0	1	1	0	0	0	0	1	0	0	0	1	0	0	0	1	1	0	0	1	0	0	0	2	1	0	0	1	1	0	0	0	0
1098	1	74	2	0	1	0	0	0	5	2	1	1	4	1	1	1	1	1	0	0	0	0	0	1	0	0	0	0	0	1	0	1	1	0	0	1	0	0	0	1	0	0	0	0	0	1	0	0	0
3386	1	34	2	0	0	0	0	1	5	0	0	1	5	1	1	1	1	1	0	1	1	0	0	1	1	0	0	0	1	1	0	1	1	0	1	0	0	0	0	3	1	1	1	1	0	0	1	0	1
425	1	41	0	1	0	0	0	0	5	0	0	0		0	0	1	0	1	0	0	0	0	0	2	1	0	0	0	0	0	0	0	1	0	0	1	0	1	0	1	0	1	0	1	1	0	0	0	0
494	1	52	2	0	1	0	0	0	4	0	1	2	1	0	0	1	0	0	0	0	0	0	0	0	0	0	0	0	0	0	1	1	1	0	1	0	0	0	0	1	0	0	0	0	0	1	0	0	0
2484	1	65	2	0	1	0	0	0	5	0	1	1	1	0	1	1	1	0	0	0	0	0	0	0	0	0	0	0	0	0	1	1	1	0	1	0	0	0	0	2	1	1	0	0	0	0	0	0	0
3464	0	30	0	1	0	0	0	0	4	0	1	2	2	1	0	1	0	1	0	0	0	0	0	3	1	0	0	0	1	0	0	1	1	0	0	1	0	0	0	2	1	1	1	1	1	0	0	0	0
234	1	56	4	1	0	1	0	0	4	0	1	2	1	1	1	1	1	0	0	0	0	0	0	1	0	0	0	0	0	1	0	0	1	0	1	0	0	0	0	1	1	1	1	1	1	0	0	0	0
588	1	40	2	0	1	0	0	0	4	1	1	1	1	1	1	1	0	1	0	1	0	0	0	3	1	0	0	0	1	0	0	0	1	0	0	1	0	1	0	1	1	0	0	1	1	0	0	0	0
1914	1	42	2	0	1	1	0	0	4	0	1	2	1	1	1	1	0	1	0	0	0	0	0	1	0	0	0	1	1	0	0	0	1	0	1	0	1	0	0	1	0	0	0	0	1	0	0	0	0
2478	1	53	2	0	1	0	0	0	2	0	1	2	1	1	1	1	1	0	0	0	0	0	0	1	0	0	0	0	0	1	0	0	1	0	1	1	0	0	0	1	1	0	0	0	0	0	0	0	0
2612	1	63	4	1	0	0	0	0	5	0	1	2	1	1	1	1	1	0	1	0	0	1	0	2	1	0	0	1	0	1	0	0	1	0	1	1	0	0	0	1	0	0	0	0	0	1	0	1	0
3218	1	53	2	0	1	1	0	0	4	0	1	0		1	1	1	1	0	0	1	1	0	0	1	1	0	0	0	0	0	0	1	1	0	1	0	0	0	0	1	1	0	0	0	0	0	0	0	0
768	1	45	5	0	0	0	0	1	5	0	1	2	1	0	1	1	0	0	0	0	0	0	0	2	1	0	0	0	0	0	0	0	1	0	1	0	0	1	0	1	1	1	0	0	0	0	0	0	0
3574	1	45	0	1	0	0	0	0	5	0	0	2	1	0	1	0	0	0	0	0	0	0	0	0	0	0	0	0	0	0	1	1	1	0	1	0	0	0	0	1	1	0	1	0	1	0	0	0	0
3215	0	51	2	0	1	0	0	0	2	2	0	1	4	0	1	1	0	0	0	0	0	0	0	1	1	0	0	0	0	0	0	0	0	1	0	0	1	1	0	1	1	1	1	1	1	0	0	0	1
3034	1	58	2	0	1	0	0	0	5	0	1	2	1	1	1	1	1	1	0	0	0	0	0	1	0	0	0	0	0	1	0	0	1	0	1	1	0	0	0	1	1	0	1	0	1	0	0	0	0
3686	1	35	2	1	1	1	1	0	5	0	0	1	1	1	1	1	1	1	0	0	0	0	0	1	1	0	0	1	1	0	0	0	1	1	1	0	0	0	0	1	1	1	1	0	1	0	0	0	0
1257	1	55	2	0	1	1	0	0	2	0	1	2	1	0	1	1	0	0	0	0	0	0	0	0	0	0	0	0	0	1	0	1	0	1	1	0	0	0	0	1	0	0	0	0	0	1	0	1	0
387	1	41	2	0	1	1	0	0	4	0	1	2	2	0	1	0	0	0	0	0	0	0	0	0	0	0	0	0	0	0	1	0	1	1	0	1	0	0	0	1	1	0	0	1	0	0	0	0	0
3659	1	44	0	0	1	0	0	0	5	1	1	2	1	0	1	1	0	0	0	0	0	0	0	0	0	0	0	0	0	0	1	0	1	0	1	0	0	0	1	1	0	0	0	0	0	1	0	0	0
1027	1	44	2	0	1	1	0	0	4	0	0	2	1	1	1	1	1	0	0	0	0	0	0	2	1	0	0	0	0	0	0	1	1	0	0	1	0	0	0	1	1	0	0	0	1	0	0	0	0
2050	1	40	2	0	1	1	0	0	2	0	0	2	1	0	1	1	1	1	0	0	0	0	0	1	1	0	0	0	0	1	0	1	1	1	0	0	0	0	0	2	1	1	1	1	1	0	0	0	0
879	1	33	3	0	1	0	0	0	5	0	1	1	3	0	1	1	0	0	0	0	0	0	0	0	0	0	0	0	0	0	1	0	0	1	0	0	0	0	1	2	0	0	0	0	0	1	0	0	0
1287	1	55	2	0	1	1	0	0	4	0	1	0		1	1	1	0	0	1	0	0	1	0	3	1	1	0	0	0	0	0	1	0	0	1	1	0	0	0	1	1	0	0	0	1	0	0	1	0
1589	0	61	2	0	1	0	0	0	4	2	1	2	1	0	1	1	0	0	0	0	0	0	0	1	1	0	0	0	0	0	0	1	0	1	0	1	0	0	0	1	0	0	0	0	0	1	0	0	0
583	1	45	2	0	1	1	0	0	5	3	1	2	1	1	1	1	1	0	0	0	0	1	0	2	0	0	0	1	0	0	0	0	0	1	1	0	1	0	0	1	1	0	0	0	1	0	0	0	0
2307	1	45	2	0	1	1	0	0	5	0	1	2	1	0	1	1	0	0	0	0	0	0	0	1	0	0	0	0	0	1	0	0	1	0	1	1	0	0	0	1	0	0	0	0	0	1	0	0	0
1291	1	40	0	1	0	0	0	0	4	0	1	2	1	1	0	1	1	1	0	0	0	0	0	2	1	0	0	0	0	0	0	1	1	0	1	0	0	0	0	1	1	1	0	1	1	0	0	0	0
1215	1	57	2	0	1	0	0	0	5	2	1	2	1	1	1	1	1	1	0	0	0	0	0	2	1	0	0	0	0	0	0	0	1	0	1	1	0	0	0	1	1	1	1	1	1	0	0	0	0
3656	1	30	0	1	0	0	0	0	5	3	0	2	1	1	0	1	1	1	0	1	0	0	0	2	0	0	0	0	1	1	0	1	1	0	1	0	0	0	0	1	1	1	1	1	1	0	0	0	0
22	0	41	2	0	1	1	0	0	5	3	1	2	2	1	1	1	1	0	0	1	0	0	0	0	0	0	0	1	0	0	0	1	1	1	0	0	0	0	0	1	1	1	0	0	0	0	0	0	0
1547	1	39	2	0	1	0	0	0	4	0	1	2	1	1	1	1	1	0	0	1	0	1	0	1	1	0	0	0	0	0	0	0	1	0	1	0	0	1	0	2	1	1	1	1	1	0	0	0	0
3403	1	40		0	0	0	0	1		0	1	2	2	1	1	1	0	0	0	0	0	0	0	0	0	0	0	1	0	0	0	1	1	0	0	1	0	0	0	1	0	0	0	0	0	1	0	0	1
1908	1	25	1	1	0	0	0	0	4	0	1	2	1	1	1	1	0	0	0	0	0	0	0	0	0	0	0	0	0	0	1	1	0	0	1	1	0	0	0	2	0	0	0	0	0	1	0	0	0
3381	0	37	2	0	1	1	0	0	4	2	0	0		1	1	0	1	0	0	0	0	0	0	1	0	0	0	1	0	1	0	1	1	0	0	1	0	0	0	2	0	0	1	0	1	0	0	0	0
984	1	52	0	1	0	0	0	0	5	0	1	1	1	1	1	1	1	1	1	1	1	1	0	2	1	1	0	1	0	0	0	0	1	0	1	1	0	0	0	1	0	0	0	0	0	1	0	1	0
1220	1	32	0	0	1	0	0	0	4	0	1	2	1	1	1	1	1	1	0	0	0	0	0	2	0	0	0	1	1	1	0	1	1	0	1	0	0	0	0	2	1	0	1	0	0	0	0	0	0
1555	1	40	2	0	1	1	0	0	5	0	1	2	1	1	1	1	0	1	0	0	0	0	0	2	1	0	0	0	1	0	0	1	1	0	1	0	0	0	0	1	1	1	1	1	1	0	0	0	0
2530	1	42	2	0	1	1	0	0	4	1	1	1	1	1	1	1	1	1	0	0	0	0	0	3	1	0	0	1	1	1	0	1	1	0	1	0	0	0	0	1	1	1	1	0	1	0	0	0	0
3474	1	34	0	1	0	0	0	0	2	0	1	1	3	0	1	1	1	1	0	0	0	0	0	0	0	0	0	0	0	0	1	1	1	0	0	1	0	0	0	2	1	1	0	0	0	0	0	0	0
1987	1	48	2	0	1	1	0	0	4	0	1	2	5	0	1	1	0	0	0	0	0	0	0	1	0	0	0	0	0	1	0	1	1	0	0	0	0	1	0	3	0	0	0	0	0	1	0	0	0
1145	1	56		0	1	1	1	0	5	3	1	2	1	1	1	1	1	1	0	0	0	0	0	1	0	0	0	0	0	1	0	1	1	0	1	0	0	0	0	1	0	0	0	0	1	0	1	0	0
2660	0	57	1	1	1	1	0	0	5	2	1	2	1	1	1	1	1	0	1	0	0	0	0	1	0	0	0	0	0	1	0	0	0	0	1	1	1	0	0	2	0	0	0	0	1	0	0	0	0
3555	1	55	2	0	1	0	0	0	5	0	0	2	1	1	0	1	1	0	0	0	0	0	0	1	0	0	0	0	0	1	0	0	1	0	1	1	0	0	0	1	1	1	0	0	0	0	0	0	0
1579	1	53	1	0	0	0	0	1	2	0	1	2	1	0	1	1	1	0	0	0	0	0	0	0	0	0	0	0	0	1	0	0	1	0	1	0	0	0	0	1	0	0	0	1	0	0	0	0	0
143	1	42	5	0	0	1	0	0	5	3	1	2	2	1	1	1	0	0	0	0	0	0	0	2	1	0	0	0	0	0	0	1	1	0	1	0	0	0	0	1	1	1	0	0	0	0	0	0	0
3401	1	25	2	0	1	0	0	0	4	0	0	2	2	1	1	1	1	1	0	0	0	0	0	0	0	0	0	0	0	1	0	0	1	0	1	1	0	0	0	1	1	1	0	0	1	0	0	0	0
2089	1	41	1	0	1	0	0	0	2	0	1	2	1	0	1	1	0	1	0	0	0	0	0	2	1	0	0	0	1	0	0	1	1	0	1	0	0	0	0	1	1	1	1	1	1	0	0	0	0
1643	1	28	0	1	0	0	1	0	2	0	1	0		1	0	1	1	0	0	0	0	0	0	1	1	0	0	0	0	0	0	0	1	0	0	1	0	1	0	2	0	1	0	0	0	0	0	0	0
111	1	29	3	0	1	0	0	0	4	0	1	2	2	1	1	1	1	1	0	0	0	0	0	1	1	0	0	1	0	1	0	1	1	0	0	1	0	0	0	1	1	1	0	0	1	0	0	1	0
2614	0	27	0	1	0	0	0	0	4	0	1	2	1	0	0	1	0	0	0	0	0	0	0	0	0	0	0	0	0	1	0	0	1	1	1	0	0	0	0	1	0	0	0	1	0	0	0	0	0
1426	0	51	2	0	1	0	0	0	5	0	1	0		1	1	1	0	0	0	0	0	0	0	1	1	0	0	0	0	0	0	0	1	0	1	0	0	1	0	1	0	0	0	0	0	1	0	0	1
256	1	59	4	1	0	0	0	0	5	3	1	2	2	1	1	0	1	1	0	0	0	0	0	1	0	0	0	1	0	0	0	0	1	0	1	1	0	0	0	1	0	0	0	0	1	0	0	0	0
1710	1	66	2	0	1	0	0	0	5	3	1	2	3	1	1	1	1	1	0	1	0	1	0	1	1	0	0	0	1	1	0	0	1	0	1	1	0	0	0	1	1	0	0	0	1	0	0	0	0
564	1	37	2	0	1	1	0	0	5	0	1	2	5	1	1	0	0	0	1	1	0	0	0	1	0	0	0	1	0	1	0	0	1	0	1	0	0	1	0	3	0	0	0	0	0	1	0	0	0
699	1	46	2	0	1	0	0	0	2	0	1	2	1	1	1	1	0	1	0	0	0	0	0	1	1	0	0	0	0	1	0	0	1	0	1	1	0	0	0	1	0	0	0	0	0	1	0	0	0
2578	0	54	2	0	1	1	0	0	2	2	1	1	1	1	1	1	1	1	0	0	0	0	0	1	0	0	0	1	0	0	0	0	1	0	1	0	1	0	0	1	1	1	0	1	1	0	0	0	0
958	0	39	2	0	1	0	0	0	4	2	1	2	1	1	1	1	1	0	0	0	0	0	0	1	0	0	0	0	0	1	0	0	1	0	1	1	0	0	0	1	1	0	0	1	1	0	0	0	0
993	0	46	0	1	0	0	0	0	5	0	1	2	2	0	1	1	0	1	1	0	1	0	0	1	1	0	0	1	1	0	0	0	1	0	0	1	0	1	0	2	1	1	1	1	1	0	0	0	0
1106	1	37	2	0	1	0	0	0	4	0	1	2	1	1	1	1	0	0	0	0	0	0	0	2	1	0	0	1	0	0	0	0	1	0	0	1	0	1	0	1	1	1	0	1	1	0	0	0	0
3033	1	33	2	0	1	1	0	0	4	1	1	1	1	0	0	0	0	0	0	0	0	0	1	0	0	0	0	0	0	0	1	1	0	1	0	0	1	0	0	2	0	0	0	0	0	1	0	1	0
3999	0	33	2	0	1	0	0	0	5	0	1	2	1	1	1	1	0	0	0	0	0	0	0	1	1	0	0	1	0	0	0	1	1	0	0	1	0	0	0	1	0	0	0	0	1	0	0	0	0
2170	1	54	2	0	0	1	0	0	4	0	1	1	1	0	1	0	0	0	0	0	0	0	0	0	0	0	0	1	0	0	0	0	0	1	1	1	0	0	0	1	1	0	0	0	0	0	0	0	0
1260	1	59	2	0	1	0	0	0	4	0	1	2	1	1	1	0	1	0	0	0	0	0	0	0	0	0	0	0	0	1	0	1	1	0	1	0	0	0	0	2	1	0	0	1	0	0	0	1	0
391	1	43	2	0	1	1	0	0	5	0	1	2	3	1	0	1	1	1	0	0	0	0	0	1	1	0	0	0	0	0	0	1	1	0	1	0	0	0	0	2	1	1	1	1	1	0	0	0	0
2582	1	32	0	1	0	0	0	0	2	2	1	2	1	0	0	1	0	1	0	0	0	0	0	1	0	0	0	0	1	1	0	0	1	1	1	0	0	0	0	1	1	0	0	0	1	0	0	0	0
35	1	41	1	0	1	1	0	0	5	2	0	2	3	1	1	1	0	0	0	0	0	0	0	1	0	0	0	0	0	1	0	0	0	1	0	1	0	0	0	2	1	0	0	1	1	0	0	0	0
2817	1	34	2	0	1	0	0	0	5	0	1	1	1	1	1	1	0	0	0	0	0	0	0	2	1	0	0	0	1	1	0	1	1	0	0	1	0	0	0	1	1	0	0	1	1	0	0	0	0
1193	1	62	4	0	0	1	0	0	2	1	1	2	1	1	0	1	1	1	1	0	0	1	0	2	1	0	1	0	0	1	0	1	1	0	1	0	0	0	0	2	0	0	0	0	0	1	0	1	0
2076	0	46	0	1	0	0	0	0	5	0	1	2	1	0	1	1	0	0	0	0	0	1	0	1	1	0	0	0	0	0	0	1	1	0	1	0	0	0	0	2	0	0	0	1	0	0	0	1	0
3216	1	51	2	0	1	1	1	0	4	0	1	2	1	1	1	1	1	0	0	0	0	0	0	1	0	0	0	0	0	1	0	0	1	0	1	1	0	0	0	3	1	0	1	0	0	0	0	0	0
3589	1	52	3	0	1	0	0	0	5	0	0	0		1	1	1	1	1	0	0	0	0	0	2	1	0	0	0	0	1	0	1	1	0	0	1	0	0	0	1	1	1	1	1	1	0	0	0	0
751	1	46	2	0	1	0	0	0	2	0	0	0		1	1	1	0	1	0	0	0	0	0	1	1	0	0	1	0	0	0	1	1	0	0	1	0	0	0	1	0	1	0	0	0	0	0	0	0
656	1	54	2	0	1	0	0	0	5	0	1	1	1	1	1	1	1	0	0	1	0	0	0	1	0	0	0	0	0	1	0	1	0	0	1	1	0	0	0	1	0	0	0	0	0	1	0	0	0
400	1	70	2	0	1	0	0	0	4	0	1	1	1	0	1	1	1	0	0	0	0	0	0	1	1	0	0	1	0	1	0	1	0	0	1	1	0	0	0	1	0	0	0	0	0	1	0	1	0
512	1	35	2	0	0	1	0	0	5	3	1	2	1	1	1	1	1	0	0	0	0	1	0	0	0	0	0	1	0	0	0	1	1	0	1	0	0	0	0	1	1	0	0	0	0	0	0	0	0
2603	1	47	2	0	0	1	0	0	4	0	1	2	1	0	1	1	1	0	0	0	0	0	0	2	0	0	0	0	1	0	0	0	1	0	1	1	0	0	0	1	0	0	0	0	0	1	0	0	0
1122	1	52	2	0	1	1	1	0	4	0	1	2	1	1	1	1	0	1	0	0	1	0	0	1	0	0	0	1	1	1	0	0	1	0	1	1	0	0	0	2	0	0	1	0	0	0	0	0	0
1168	1	40	1	0	1	0	0	0	5	3	0	0		1	1	1	1	1	0	1	1	0	0	3	0	0	0	0	0	0	1	1	0	1	0	1	0	0	0	1	1	1	1	1	1	0	0	0	0
1446	1	63	3	0	1	0	0	0	5	1	1	1	1	0	1	1	0	0	0	0	0	0	0	0	0	0	0	0	0	0	1	0	0	1	1	1	0	0	0	2	0	0	0	0	0	1	0	0	0
417	1	41	4	1	0	0	0	0	4	0	1	1	1	0	0	0	0	0	0	0	0	0	1	0	0	0	0	0	0	0	1	0	1	0	1	0	1	0	0	2	0	0	0	0	0	1	0	0	0
1270	1	39	2	0	1	1	0	0	2	0	1	0		1	1	1	1	0	0	0	0	0	0	1	0	0	0	0	0	1	0	0	1	0	0	1	0	0	1	1	0	0	0	0	0	1	0	0	0
3859	1	56	2	0	1	1	0	0	5	1	1	2	5	1	1	1	1	0	1	0	0	0	0	2	1	0	0	0	0	0	0	0	1	0	1	1	0	0	0	3	0	0	1	0	0	0	0	0	0
2004	1	47	2	0	1	0	0	0	1	0	1	2	2	1	1	1	1	0	0	0	0	0	0	1	0	0	0	0	0	1	0	0	1	0	1	1	0	0	0	1	1	1	0	0	0	0	0	0	0
3891	1	47	0	0	0	0	0	1	4	0	1	2	1	1	0	0	0	0	0	0	0	1	0	2	0	0	0	0	1	0	0	0	1	0	1	1	0	0	0	1	1	0	0	0	0	0	0	0	0
2511	1	82	2	0	1	0	0	0	5	3	1	1	3	1	1	1	1	1	0	1	0	0	0	1	0	0	0	0	0	1	0	1	1	0	1	0	0	0	0	1	0	0	0	0	1	0	0	0	0
2757	0	86	6	0	0	0	0	1	4	0	1	2	1	0	1	1	1	0	0	0	0	0	0	1	0	0	0	0	0	1	0	1	1	0	0	1	0	0	0	3	0	0	0	0	0	1	0	0	0
2533	0	63	2	0	1	1	0	0	5	0	1	2	1	1	1	1	1	0	0	0	0	0	0	1	0	0	0	0	0	1	0	0	1	0	1	1	0	0	0	1	1	0	0	0	0	0	0	0	0
1637	1	39	2	0	1	0	0	0	2	0	1	0		0	1	1	1	1	0	1	0	0	0	1	0	0	0	1	0	1	0	0	1	0	0	1	1	0	0	2	1	1	1	1	1	0	0	0	0
3369	1	67	0	0	1	0	0	0	4	0	1	2	1	1	1	1	1	0	1	0	0	0	0	2	1	0	0	0	0	0	0	0	1	0	0	1	0	0	0	1	0	0	0	0	0	1	0	0	0
627	1	53	2	0	1	1	0	0	5	1	1	2	5	1	1	1	1	0	1	0	0	0	0	1	0	0	0	0	0	1	0	0	1	0	1	1	0	0	0	2	1	0	0	1	1	0	0	0	1
3955	0	38	2	0	1	1	0	0	4	0	1	2	1	1	1	1	0	0	0	0	0	0	0	1	0	0	0	0	0	1	0	0	1	0	1	0	0	0	0	3	0	0	0	0	0	1	0	0	0
3357	1	61	2	0	1	0	0	0	5	0	1	1	2	1	1	1	0	1	0	0	0	0	0	2	1	0	0	0	0	0	0	1	0	0	1	1	0	0	0	1	0	1	0	1	1	0	0	0	0
61	0	34	0	1	0	0	0	0	5	0	1	0		1	1	0	0	0	0	0	1	0	0	0	0	0	0	0	0	0	1	0	1	1	0	1	0	0	0		0	0	0	0	0	0	0	0	0
1048	1	39	2	0	1	1	0	0	3	3	1	2	2	1	1	1	1	0	0	0	0	0	0	1	0	0	0	0	0	1	0	1	0	0	1	1	0	0	0	1	0	0	0	0	0	1	0	0	0
2565	0	68	2	0	0	0	0	1	4	1	1	2	1	1	1	1	1	1	1	1	0	0	0	2	1	0	0	0	0	0	0	1	1	0	1	0	0	0	0	1	0	0	0	0	0	1	0	0	0
1045	1	60	2	0	1	0	0	0	5	2	1	1	1	1	1	1	1	0	1	0	0	0	0	1	1	1	0	0	0	1	0	0	1	0	1	1	0	0	0	1	0	0	0	0	0	1	0	0	0
2356	0	60	2	0	0	0	1	0	5	3	1	2	4	1	1	1	1	1	0	0	0	0	0	3	0	1	1	0	0	1	0	0	1	1	1	0	0	0	0	2	1	0	1	1	0	0	0	0	0
2895	1	73	2	0	1	0	0	0	5	3	1	1	1	1	1	1	1	1	0	1	0	1	0	2	0	0	0	0	0	1	0	1	1	0	1	0	0	0	0	1	1	1	1	1	1	0	0	0	0
2048	1	66	2	0	1	0	0	0	2	0	1	2	1	0	1	1	1	0	1	0	0	0	0	1	1	0	0	1	0	1	0	1	0	1	1	0	0	0	0	1	0	0	0	0	0	1	0	1	0
2872	1	53	2	0	1	1	0	0	4	0	1	2	2	1	1	1	1	1	0	0	0	0	0	1	1	1	0	1	1	0	0	0	1	0	1	1	0	0	0	1	0	1	0	0	1	0	0	0	0
1035	1	49	2	0	1	1	0	0	5	3	1	1	2	1	0	1	1	1	0	0	0	1	0	2	1	0	0	0	1	1	0	1	1	0	1	0	0	0	0	1	1	1	0	0	1	0	0	0	0
103	1	57	4	1	0	0	0	0	5	0	1	0		1	1	1	1	0	0	1	0	0	0	1	0	0	0	0	0	1	0	0	1	1	0	1	0	0	0	1	0	1	0	0	0	0	0	0	0
3233	0	73	4	1	0	0	0	0	4	3	1	1	3	1	1	1	1	0	0	0	0	0	0	2	1	0	0	1	0	1	0	0	1	0	0	1	1	0	0	3	1	0	0	0	1	1	0	0	0
3061	1	64	2	0	1	0	0	0	5	0	1	2	1	1	1	1	1	1	0	0	0	0	0	1	0	0	0	0	0	1	0	0	0	0	1	1	1	0	0	1	1	1	0	0	0	0	0	0	0
3662	1	53	2	0	1	1	0	0	5	2	1	0		1	1	1	1	1	0	0	0	0	0	1	0	0	0	0	0	1	0	1	1	0	0	1	0	0	0	2	1	0	1	0	0	0	0	0	0
944	1	34	4	1	0	0	0	0	4	0	1	2	1	0	1	1	0	0	0	0	0	0	0	1	1	0	0	0	1	0	0	0	1	0	1	1	0	0	0	1	1	1	1	1	1	0	0	0	0
956	1	59	2	0	1	0	0	0	4	0	1	2	1	1	1	1	1	0	1	0	0	0	0	1	1	0	0	0	0	0	0	1	1	0	1	0	0	0	0	1	0	0	0	0	0	1	0	0	0
445	1	41	4	1	0	1	0	0	2	0	1	2	1	1	1	1	1	1	0	0	0	0	0	1	0	0	0	0	0	1	0	0	1	0	1	1	0	0	0	1	1	1	0	1	0	0	0	0	0
2779	1	33	2	0	1	1	0	0	2	2	1	1	1	0	0	0	0	0	0	0	0	0	1	0	0	0	0	0	0	0	1	1	1	1	0	0	0	0	0	1	0	0	1	0	1	0	0	0	0
3511	1	52	2	0	1	1	0	0	4	0	1	2	1	1	1	1	0	1	0	0	0	1	0	2	1	0	0	1	0	0	0	0	1	0	1	1	0	0	0	2	1	1	0	0	1	0	0	0	0
3892	1		2	0	1	0	0	0	2	0	1	2	3	1	1	1	1	0	1	0	1	0	0	1	1	0	0	0	0	0	0	0	1	0	1	0	0	1	0	1	0	0	1	0	0	1	0	0	1
1855	1	47	2	0	1	0	0	0	5	0	1	2	1	0	0	0	0	0	0	0	0	0	1	0	0	0	0	0	0	0	1	0	0	0	1	1	1	0	0	1	1	0	0	0	1	0	0	0	0
2421	1	47	2	0	1	1	0	0	5	0	0	2	1	1	1	1	1	0	1	0	0	0	0	2	1	0	0	0	0	0	0	1	1	0	1	0	0	0	0	1	1	0	0	1	0	0	0	0	0
2213	1	75	6	1	0	0	0	0	2	0	1	0		0	0	0	0	0	0	0	0	0	1	0	0	0	0	0	0	0	1	1	0	0	0	1	0	0	0	1	0	0	0	0	0	1	0	0	0
2574	1	57	2	0	1	0	0	0	5	0	1	2	1	1	1	0	1	0	0	0	0	1	0	2	1	0	0	0	0	0	0	1	1	0	1	0	0	0	0	1	0	0	0	0	0	1	0	1	0
2605	0	27	3	0	0	0	0	1	5	0	1	2	2	0	0	0	1	0	0	0	0	0	0	2	0	0	1	0	1	0	0	0	1	0	1	0	1	0	0	2	0	0	0	1	0	0	0	0	0
1649	1	56	2	0	1	1	0	0	3	0	1	2	1	0	1	1	0	1	0	0	0	0	0	1	0	0	0	0	0	1	0	0	1	0	1	1	0	0	0	1	1	0	0	0	0	0	0	0	0
2840	1	44	1	0	1	0	0	0	4	0	1	2	1	1	1	1	0	0	0	0	0	0	0	0	0	0	0	1	0	1	0	1	1	0	1	0	0	0	0	1	0	0	0	0	0	1	0	0	0
199	1	53	0	1	0	0	0	0	4	0	1	1	1	1	1	1	1	0	0	1	1	0	0	2	1	0	0	0	0	0	0	1	1	0	1	0	0	0	0	1	0	0	0	0	0	1	0	0	0
1549	0	63	0	1	0	0	0	0	5	0	1	2	1	1	1	1	1	0	0	0	0	1	0	2	0	0	0	1	0	0	0	0	0	0	1	1	1	0	0	2	1	1	0	1	0	0	0	0	0
1860	1	39	2	0	1	0	0	0	5	0	1	2	1	1	1	1	1	1	0	0	0	0	0	2	1	0	0	0	1	1	0	1	1	0	1	0	0	0	0	1	0	1	0	0	1	0	0	0	0
1047	0	55	6	1	0	0	0	0	4	3	1	2	1	0	1	0	0	0	0	0	0	0	0	0	0	0	0	0	0	1	0	1	1	0	0	0	0	0	1	1	0	0	0	0	0	1	0	0	0
914	1	53	2	0	1	1	0	0	2	0	1	2	1	1	1	1	1	1	0	0	0	0	0	1	1	0	0	1	0	0	0	1	1	0	0	1	0	0	0	1	0	1	1	0	1	0	0	0	0
1891	1	47	1	1	0	0	0	0	5	3	1	2	5	1	0	1	1	0	0	0	0	0	0	1	1	0	0	0	0	1	0	1	1	0	1	0	0	0	0	1	1	1	1	1	1	0	0	0	0
684	1	48	2	0	1	0	0	0	4	0	1	2	1	1	1	1	0	1	0	0	0	0	0	1	0	0	0	0	0	1	0	0	1	1	0	1	0	0	0	2	0	1	0	0	0	0	0	0	0
959	1	42	2	0	1	0	0	0	2	0	1	1	1	1	0	1	1	1	0	0	0	0	0	1	1	0	0	0	0	0	0	0	1	0	1	1	0	0	0	2	1	1	0	1	1	0	0	0	0
1851	1	48	2	0	1	1	0	0	4	1	1	2	1	0	1	1	0	0	0	0	0	0	0	0	0	0	0	0	0	0	1	1	1	0	0	0	0	0	1	2	0	0	0	0	1	0	0	0	0
2545	1	57	2	0	1	0	0	0	5	0	0	2	1	1	1	1	1	1	0	0	0	0	0	1	1	0	0	1	0	0	0	0	1	0	1	1	0	0	0	1	0	0	0	0	0	1	0	0	0
1955	1	55	1	0	1	0	0	0	5	0	0	2	4	0	1	1	0	0	0	0	0	0	0	0	0	0	0	0	0	1	1	0	1	1	0	0	0	1	0	1	0	1	0	0	0	0	0	0	0
3392	1	38	0	1	0	0	0	0	5	0	0	2	2	0	0	0	0	1	0	0	0	0	0	2	1	0	0	0	0	0	0	1	1	0	0	1	0	0	0	2	0	0	1	1	1	0	0	0	0
1192	1	56	0	1	0	0	0	0	2	0	1	0		1	1	1	1	1	1	0	0	0	0	0	0	0	0	0	0	1	0	0	1	0	0	0	0	0	1	1	0	0	0	0	0	1	0	0	0
3263	1	44	2	0	1	1	1	0	4	3	1	2	1	0	1	1	1	0	0	0	0	0	0	0	1	0	0	0	0	0	0	1	1	1	0	0	0	0	0	1	1	1	1	1	1	0	0	0	0
2697	1	35	0	1	0	0	0	0	2	1	1	2	1	1	1	0	1	0	0	0	0	0	0	1	0	0	0	1	0	1	0	1	1	0	1	0	0	0	0	1	1	0	0	1	1	0	0	0	0
2447	1	59	2	0	1	1	0	0	2	0	1	1	3	1	1	1	1	0	1	0	1	0	0	3	1	1	0	0	0	0	0	1	0	0	0	1	1	0	0	1	1	0	1	0	1	0	0	0	0
2990	1	38	2	0	1	1	1	0	5	0	1	2	2	1	1	1	1	0	0	0	0	0	0	1	0	0	0	1	0	1	0	1	0	0	1	1	0	0	0	1	0	0	1	0	1	0	0	0	0
3832	0	42		1	0	0	0	0		0	0	2	1	0	1	0	0	0	0	0	0	0	0	1	0	0	0	0	0	1	0	1	1	0	1	0	0	0	0	1	1	0	1	0	1	0	0	0	0
1762	0		0	0	0	0	1	0	0	0	1	1	1	1	1	1	0	0	0	0	0	0	0	1	0	0	0	0	0	1	0	0	0	0	1	1	0	1	0	1	0	0	0	1	0	0	0	0	1
47	1	56	2	0	1	1	0	0	4	0	1	2	1	1	1	1	0	0	0	0	0	0	0	0	0	0	0	0	0	0	1	1	1	0	1	0	0	0	0	1	0	0	0	0	0	1	0	0	0
971	1	53	2	0	1	0	0	0	5	0	1	0		0	1	1	1	1	0	0	0	0	0	0	0	0	0	0	0	0	1	1	1	0	0	1	0	0	0	1	0	0	0	0	0	1	0	0	0
1992	1	59	4	0	1	0	0	0	4	0	1	2	5	1	1	1	1	0	1	0	0	0	0	1	1	0	0	0	1	1	0	1	1	0	0	0	0	1	0	3	1	1	0	1	0	0	0	0	0
3607	0	39	2	0	1	1	0	0	5	0	1	2	1	1	1	1	0	1	0	0	1	0	0	1	0	0	0	1	1	0	0	0	1	0	1	1	0	0	0	2	1	1	1	1	1	0	0	0	0
1563	1	40	2	0	1	1	1	0	4	0	0	2	2	0	1	1	1	0	1	0	0	0	0	1	0	0	0	0	0	1	0	1	0	1	1	0	0	0	0	1	0	0	0	0	1	0	0	0	1
2551	1	36	1	1	0	0	0	0	4	0	1	2	4	1	1	1	1	1	1	0	0	0	0	2	1	0	0	0	0	0	0	0	1	0	1	1	0	0	0	1	1	1	1	0	0	0	0	0	0
2767	1	43	2	0	1	1	0	0	4	0	0	2	2	0	1	1	0	1	0	0	0	0	0	1	1	0	0	0	0	1	0	1	0	1	0	1	0	0	0	1	0	1	0	0	1	0	0	0	0
3945	0	50	2	0	1	1	0	0	4	0	1	2	1	0	1	1	0	0	0	0	0	0	0	1	1	0	0	1	0	0	0	0	1	0	1	1	0	0	0	1	0	0	0	0	0	1	0	0	0
2737	1	50	2	0	1	1	0	0	2	1	1	2	2	1	1	1	1	1	0	1	0	1	0	2	1	0	0	1	1	1	0	1	1	0	1	0	0	0	0	2	1	1	0	0	1	0	0	0	0
983	1	63	2	0	1	0	0	0	2	2	1	2	2	1	1	1	1	0	0	0	0	0	0	2	1	0	0	0	0	0	0	1	1	0	0	1	0	0	0	1	0	0	0	0	0	1	0	0	0
2576	0	63	6	1	0	0	1	0	4	3	1	2	1	1	1	1	0	0	0	0	0	0	0	0	0	0	0	0	0	0	1	1	1	1	0	0	0	0	0	1	1	0	0	0	1	0	0	0	0
218	1	34	2	0	1	0	0	0	5	0	1	2	1	1	1	1	1	0	0	0	0	0	0	1	0	0	0	0	0	1	0	1	0	1	1	0	0	0	0	1	0	0	0	0	0	1	0	0	0
736	1	64	2	0	1	0	0	0	5	3	1	2	1	1	1	1	1	1	0	0	0	0	0	1	1	0	0	0	1	0	0	1	1	0	1	0	0	0	0	1	1	0	0	1	0	0	0	0	0
709	1	35	2	0	1	1	0	0	4	2	0	2	4	1	1	1	1	0	1	0	0	0	0	3	1	1	0	1	0	1	0	1	0	1	0	1	0	0	0	1	1	0	1	1	1	0	0	0	0
371	1	46	2	0	1	0	0	0	3	0	1	2	1	1	1	1	1	0	0	1	0	0	0	1	0	0	0	0	0	1	0	1	0	0	1	1	0	0	0	1	1	1	0	1	1	0	0	0	0
3678	1	35	2	0	1	0	0	0	4	0	1	2	4	0	0	0	0	0	0	0	0	0	1	0	0	0	0	0	0	0	1	0	0	0	0	0	1	1	1	2	0	0	0	0	0	1	0	0	0
183	1	37	0	1	0	0	0	0	4	2	1	2	4	1	1	1	1	1	0	0	0	0	0	1	1	0	0	0	0	0	0	0	1	0	1	1	0	0	0	1	0	0	0	0	0	1	0	0	0
220	1	43	2	0	1	1	0	0	4	0	1	2	2	1	0	1	1	1	0	0	0	0	0	1	1	0	0	0	0	0	0	0	1	0	1	1	0	0	0	1	1	1	0	0	1	0	0	0	0
2516	1	50	2	0	1	1	0	0	2	0	1	2	1	1	1	1	1	1	0	0	0	0	0	1	1	0	0	0	0	0	0	1	1	0	1	0	0	0	0	1	0	0	0	0	0	1	0	0	0
3144	1	62	0	1	0	0	0	0	4	0	1	2	1	1	0	0	1	0	0	0	0	0	0	2	1	0	0	0	0	0	0	0	1	0	1	1	0	0	0	1	0	0	0	0	0	1	0	0	0
2638	0	34	1	1	0	0	0	0	5	0	1	0		1	1	1	0	0	0	0	0	0	0	1	1	0	0	1	0	0	0	0	1	0	0	1	0	1	0	1	1	1	0	0	1	0	0	0	0
2963	1	50	2	0	1	1	0	0	5	0	1	2	1	1	1	1	1	1	1	0	0	1	0	1	0	0	0	0	1	1	0	1	1	0	1	0	0	0	0	1	1	1	0	1	0	0	0	0	1
3887	1	61	2	0	1	0	0	0	4	2	1	1	1	0	1	0	1	1	1	0	0	0	0	1	0	0	0	1	0	1	0	0	0	0	1	1	1	0	0	1	0	0	1	0	0	0	0	0	0
2468	1	49	2	0	1	1	0	0	5	0	1	0		1	1	1	0	1	0	0	0	0	0	2	1	0	0	0	0	0	0	1	1	0	0	1	0	0	0	1	1	1	0	0	1	0	0	0	0
179	0	27	1	0	0	0	0	1	4	0	1	2	1	1	1	1	0	0	0	0	0	0	0	1	1	0	0	0	0	1	0	0	1	0	1	1	0	0	0	1	0	0	0	1	0	0	0	0	1
3487	1	35	2	0	1	1	0	0	5	0	1	0		0	0	1	0	0	0	0	0	0	0	0	0	0	0	0	0	0	1	1	0	0	0	1	0	1	0	1	1	1	0	1	1	0	0	0	0
284	1	49	2	0	1	1	0	0	4	0	1	2	2	1	1	1	1	1	0	0	0	0	0	1	1	0	0	1	0	0	0	0	1	0	1	1	0	0	0	1	1	1	0	0	0	0	0	0	0
3911	0	42	2	0	1	1	1	0	5	0	1	2	1	1	1	1	0	0	0	0	0	0	0	1	0	0	0	1	0	1	0	0	1	1	0	0	0	1	0	1	1	0	0	0	1	0	0	0	0
281	1	64	2	0	1	0	0	0	5	3	1	1	1	1	1	1	1	1	0	0	0	0	0	1	1	0	0	0	0	0	0	1	1	0	1	0	0	0	0	1	1	0	1	1	1	0	0	0	0
272	1	45	2	0	1	0	0	0	4	0	1	2	1	0	1	1	1	1	0	1	0	0	0	0	0	0	0	0	0	0	1	0	1	0	0	1	0	1	0	1	1	1	0	0	0	0	0	0	0
159	1	54	0	1	0	0	0	0	2	0	1	2	1	1	0	1	1	0	0	0	0	0	0	1	0	0	0	0	0	1	0	1	1	0	0	1	0	0	0	2	0	0	0	0	0	1	0	0	0
1142	1	37	2	0	1	0	0	0	5	0	1	1	1	1	0	1	0	0	1	1	0	1	0	1	0	0	0	0	0	1	0	0	1	0	1	1	0	0	0	1	1	1	1	0	1	0	0	0	1
326	1	48	2	0	1	0	0	0	5	2	1	1	1	1	1	1	1	0	0	0	0	0	0	1	0	0	0	1	0	0	0	1	1	0	0	0	1	0	0	1	1	1	1	0	1	0	0	0	0
1151	1	72	2	0	1	0	0	0	2	0	1	2	1	0	1	1	0	0	0	0	0	1	0	1	0	0	0	0	0	1	0	1	1	0	1	0	0	0	0	1	0	0	0	0	0	1	0	0	0
3257	1	31	3	0	1	1	0	0	5	0	1	2	4	1	1	0	0	0	0	0	0	0	0	0	0	0	0	1	0	0	0	0	1	0	0	1	1	0	0	2	0	0	1	0	0	0	0	0	0
2006	1	45	0	1	0	0	0	0	4	2	0	2	1	1	1	1	1	1	1	0	0	0	0	1	1	0	0	0	1	0	0	0	1	0	1	1	0	0	0	1	1	1	0	0	0	0	0	0	0
3681	0	44	0	0	0	0	0	1	2	0	1	2	2	0	1	1	0	1	0	0	0	0	0	0	0	0	0	0	0	0	1	1	1	0	0	1	0	0	0	1	1	0	0	1	1	0	0	0	0
3721	1	30	0	1	0	0	0	0	5	0	0	1	1	0	1	1	0	1	0	0	0	0	0	1	0	0	0	0	1	0	0	0	1	0	1	1	0	0	0	2	1	1	1	1	0	0	0	0	0
2879	1	45	2	0	1	1	0	0	4	2	1	2	1	1	1	1	1	1	0	0	0	0	0	1	1	0	0	1	1	1	0	1	1	0	1	0	0	0	0	1	1	1	1	1	1	0	0	0	0
966	1	40	0	1	0	0	0	0	4	0	1	2	1	1	1	1	1	0	0	0	0	0	0	1	1	0	0	1	0	1	0	0	1	0	1	0	1	0	0	2	1	1	1	0	1	0	0	0	0
2905	1	47	2	0	1	0	0	0	4	0	1	1	3	0	0	0	0	0	0	0	0	0	1	0	0	0	0	0	0	0	1	0	1	0	1	0	1	0	0	2	1	0	0	0	1	0	0	0	0
1892	0	55	2	0	1	0	0	0	4	0	1	2	1	1	0	1	1	1	0	1	0	0	0	1	0	0	0	1	1	0	0	1	1	0	0	0	0	0	0	3	1	1	1	1	1	0	0	0	1
3130	1	28	2	0	1	0	0	0	5	0	1	1	1	1	1	1	1	0	0	0	0	0	0	1	1	0	0	0	0	0	0	0	1	0	1	0	1	0	0	1	1	0	1	0	1	0	0	0	0
1959	0	61	2	0	1	0	0	0	4	0	1	2	3	1	1	1	1	0	0	0	1	0	0	2	1	0	0	0	0	1	0	1	0	1	1	0	0	0	0	1	0	0	0	0	0	1	0	0	0
2340	1	45	2	0	1	1	0	0	5	0	1	1	1	1	0	1	0	0	0	0	0	0	0	1	1	0	0	0	0	0	0	1	1	1	0	0	0	0	0	1	1	1	0	1	1	0	0	0	0
2410	1	48	2	0	1	1	0	0	2	0	1	2	1	1	1	1	1	0	0	0	0	0	0	1	0	0	0	0	0	1	0	1	1	0	0	1	0	0	0	1	0	0	0	0	1	0	0	0	0
434	1	41	2	0	1	1	0	0	4	0	1	0		1	1	1	0	0	0	0	0	0	0	1	1	0	0	1	0	0	0	1	1	0	1	0	0	0	0	1	0	1	0	0	1	0	0	0	0
1155	1	22	0	0	0	0	1	0	2	2	1	0		1	1	1	1	1	0	0	0	0	0	0	0	0	0	1	0	0	0	0	1	1	0	1	0	0	0	1	1	0	1	0	1	0	0	0	0
1659	1	48	2	0	1	1	0	0	5	2	1	2	1	1	1	1	0	0	0	0	0	0	0	1	1	0	0	1	0	0	0	1	1	0	1	0	0	0	0	1	1	0	0	0	1	0	0	0	0
3680	0	36	1	0	0	0	0	1	4	3	1	2	2	1	0	1	0	0	0	0	0	0	0	1	0	0	0	0	0	1	0	1	1	0	0	1	0	0	0	2	0	0	0	0	1	0	0	0	0
3889	0	80	2	0	1	0	0	0	4	0	1	2	1	1	1	1	1	1	0	1	0	0	0	3	1	0	0	1	1	0	0	0	1	0	0	1	1	0	0	1	1	0	1	1	1	0	0	0	0
510	0	62	2	0	1	0	1	0	4	3	1	2	4	0	1	1	1	0	0	0	0	0	0	0	0	0	0	0	0	0	1	0	1	0	1	1	0	0	0	1	1	0	0	1	0	0	0	0	1
401	0	55	2	0	1	1	0	0	3	3	1	2	1	1	1	1	1	0	1	0	0	0	0	1	1	0	0	0	0	0	0	1	1	0	1	0	0	0	0	1	0	0	0	0	0	1	0	0	0
3880	1	61	2	0	1	0	0	0	5	0	1	1	3	0	1	1	0	0	0	0	0	0	0	1	1	0	0	0	0	0	0	1	0	0	0	0	1	1	0	1	0	0	0	0	0	1	0	0	0
1939	1	27	1	1	1	0	0	0	4	1	1	1	1	1	1	1	1	0	0	1	0	0	0	1	0	0	0	1	1	1	0	0	1	0	1	0	0	1	0	1	0	0	0	0	1	0	0	0	0
2153	1	72	2	0	1	0	0	0	5	2	1	2	1	1	1	1	1	0	0	0	0	0	0	1	0	0	0	0	0	1	0	1	0	0	1	1	0	0	0	1	0	0	0	0	0	1	0	0	0
2862	1	59	2	0	1	1	0	0	5	0	1	2	1	0	1	1	0	0	0	0	0	0	0	1	1	0	0	1	0	0	0	1	1	0	1	0	0	0	0	1	1	1	0	0	0	0	0	0	1
3384	1	37	2	0	1	1	0	0	4	1	1	0		1	1	1	1	0	0	1	1	0	0	1	0	0	0	0	0	1	0	1	1	0	0	1	0	0	0	2	0	0	1	0	1	0	0	0	0
3243	1	39	2	0	1	1	0	0	4	0	0	2	1	1	1	0	1	1	0	0	0	0	0	0	0	0	0	0	0	0	1	1	1	0	1	0	0	0	0	1	0	0	0	0	1	0	0	0	0
2498	0	73	6	1	0	0	0	0	5	3	1	1	1	1	1	1	1	1	1	1	0	0	0	1	1	1	0	0	0	1	0	0	1	0	1	0	1	0	0	1	0	0	0	0	0	1	0	0	0
3622	1	32	0	1	0	0	0	0	4	0	0	2	3	0	0	1	0	1	0	0	0	0	0	1	0	0	0	0	0	1	0	0	1	0	1	0	0	1	0	2	1	0	1	1	1	0	0	0	0
3416	1	32	1	0	1	1	0	0	5	0	1	2	1	0	1	0	0	1	0	0	0	0	0	1	0	0	0	0	0	1	0	1	0	0	1	1	0	0	0	2	0	0	0	0	1	0	0	0	0
172	1	27	0	1	0	0	0	0	4	0	1	2	2	0	1	1	0	0	0	0	0	0	0	2	0	1	0	0	0	0	0	0	1	0	1	1	0	0	0	1	0	0	0	0	0	1	0	0	0
2010	1	28	0	1	0	0	0	0	4	0	1	2	1	1	0	1	0	0	0	0	0	0	0	2	1	0	0	0	0	0	0	1	1	1	0	0	0	0	0	1	1	1	1	1	1	0	0	0	0
576	1	34	2	0	1	1	0	0	5	3	1	2	1	1	1	1	1	1	0	0	0	0	0	2	0	0	0	0	1	0	0	1	1	0	0	1	0	0	0	2	1	1	1	1	1	0	0	0	0
1931	1	48	0	1	0	0	0	0	4	0	1	2	2	1	1	1	1	1	0	0	0	0	0	1	0	0	0	0	0	1	0	0	1	0	1	1	0	0	0	1	1	0	1	1	1	0	0	0	0
3274	1	57	2	0	1	0	0	0	5	0	0	0		1	1	1	0	1	0	0	0	1	0	2	1	0	0	0	1	0	0	0	1	0	0	1	0	0	0	2	1	1	0	0	1	0	0	0	0
3202	1	57	4	1	0	0	0	0	2	0	1	2	4	0	1	1	1	0	0	0	0	0	0	2	1	0	0	0	0	0	0	0	0	0	1	1	0	1	0	1	1	1	1	0	1	0	0	0	0
546	1	49	2	0	1	1	0	0	4	0	1	2	1	1	1	1	1	0	0	0	0	1	0	2	1	0	0	1	1	0	0	1	1	0	0	0	1	0	0	1	1	0	0	1	1	0	1	1	1
1274	1	41	0	1	0	0	0	0	4	0	1	2	4	1	0	1	0	1	0	0	0	0	0	1	1	0	0	0	0	0	0	0	0	0	0	1	1	1	0	1	1	0	0	0	1	0	0	0	0
201	1	32	2	0	1	0	0	0	5	2	1	2	3	1	1	1	0	0	0	0	0	0	0	1	0	0	0	0	0	1	0	0	1	1	0	1	0	0	0	2	0	1	0	0	1	0	0	0	0
1831	1	60	2	0	1	0	0	0	5	0	1	1	1	0	1	1	0	0	1	0	0	0	0	2	1	0	0	0	0	1	0	1	1	0	1	0	0	0	0	1	0	0	0	0	0	1	0	0	1
2541	1	48	3	0	1	0	0	0	5	0	1	2	1	1	1	1	0	0	0	0	0	0	0	1	0	0	0	0	0	1	0	1	0	0	1	1	0	0	0	1	0	1	1	0	1	0	0	0	0
2686	1	28	2	0	1	0	0	0	5	3	0	1	3	1	1	1	0	1	0	0	0	0	0	1	0	0	0	0	0	1	0	1	0	1	1	0	0	0	0	1	0	0	0	0	1	0	0	0	0
2393	1	50	2	0	1	0	0	0	4	0	1	0		0	1	1	0	0	0	0	0	0	0	1	1	0	0	1	0	0	0	0	1	0	0	1	0	0	0	1	1	1	0	1	0	0	0	0	0
133	1	46	0	1	0	0	0	0	5	0	1	2	3	1	1	1	1	1	0	1	0	0	0	1	1	0	0	0	0	0	0	1	1	0	1	0	0	0	0	1	1	1	1	0	0	0	0	0	0
3975	0	59	0	1	0	0	0	0	5	3	1	1	4	1	1	1	1	0	0	0	0	1	0	2	1	0	0	0	0	0	0	0	1	0	1	0	0	1	0	2	1	1	0	0	1	0	0	0	0
1539	1	48	2	0	1	0	0	0	3	2	1	2	1	1	1	1	1	1	1	0	0	0	0	2	1	1	0	1	0	1	0	0	0	1	1	1	0	0	0	1	0	1	0	0	0	0	0	0	0
3338	0	53	4	1	0	1	1	0	5	0	0	2	1	0	1	1	0	0	0	1	0	0	0	1	0	0	0	0	0	1	0	1	1	0	1	0	0	0	0	1	0	0	0	0	1	0	0	0	0
1061	1	44	2	0	1	0	0	0	4	0	1	2	5	1	1	1	1	1	0	0	0	0	0	1	0	0	0	0	0	1	0	0	1	0	1	0	1	0	0	2	1	1	0	1	1	0	0	0	0
1807	1	41	1	1	0	0	0	0	5	0	1	2	1	0	1	1	0	0	0	0	0	0	0	2	1	0	0	0	0	0	0	1	1	0	1	0	0	0	0	1	0	0	0	0	1	0	0	0	0
1591	1	35	2	0	1	0	0	0	5	0	1	2	1	1	1	1	1	1	0	0	0	0	0	2	1	0	0	0	0	1	0	0	1	0	1	1	0	0	0	1	0	0	1	0	1	0	0	0	0
3791	1	50	3	0	1	0	0	0	4	2	1	2	1	0	1	1	1	1	0	0	0	0	0	2	1	0	0	0	0	0	0	0	1	0	1	1	0	0	0	1	1	1	0	1	1	0	0	0	1
525	1	47	2	0	1	1	0	0	3	3	1	2	4	1	1	1	1	1	0	0	1	0	0	1	0	0	0	0	0	1	0	0	1	1	1	0	0	0	0	2	0	0	1	0	1	0	0	0	0
1330	1	42	1	0	1	1	0	0	5	0	1	1	1	1	1	1	1	0	0	0	1	0	0	1	1	0	0	0	0	1	0	0	1	0	1	0	0	1	0	1	1	0	0	0	1	0	0	0	0
1989	1	42	2	0	1	1	0	0	4	0	1	2	4	1	1	1	0	1	0	0	0	0	0	1	1	0	0	0	0	1	0	1	0	1	0	1	0	0	0	1	0	1	0	1	1	0	0	0	0
3167	1	33	1	1	0	0	0	0	4	2	1	2	1	1	1	1	0	1	1	0	0	0	0	1	0	0	0	0	1	1	0	0	1	0	1	1	0	0	0	1	1	1	1	1	1	0	0	0	0
1849	1	57	0	1	0	0	0	0	3	0	1	2	1	1	1	0	1	0	0	0	0	0	0	1	1	0	0	0	0	0	0	1	1	0	1	0	0	0	0	1	0	0	0	0	0	1	0	0	0
3019	0	27	1	1	1	0	0	0	5	3	1	1	1	1	1	1	1	1	0	0	0	0	0	1	0	0	0	1	0	1	0	1	1	1	0	0	0	0	0	2	1	0	0	0	0	0	0	0	0
2685	1	66	2	0	1	0	1	0	5	0	1	2	1	1	1	1	1	0	0	0	0	1	0	2	0	0	0	0	0	1	0	1	1	0	1	0	0	0	0	1	0	0	0	0	0	1	0	0	0
777	0	45	1	1	0	1	0	0	5	0	1	2	2	1	1	0	0	0	0	0	0	0	0	0	0	0	0	1	0	0	0	0	1	0	1	1	0	0	0	1	0	0	0	0	0	1	0	0	0
3751	1	33	1	0	1	1	0	0	4	0	1	0		1	1	1	0	0	0	0	1	0	0	1	1	0	0	1	0	0	0	1	1	0	0	1	0	0	0	1	1	0	1	0	0	0	0	0	0
2669	1	53	2	0	1	1	0	0	1	0	1	2	1	0	1	1	1	1	0	0	0	0	0	0	0	0	0	0	0	0	1	1	1	0	0	0	0	0	1	1	0	0	0	0	1	0	0	0	0
1002	1	72	2	0	1	0	0	0	5	0	0	2	1	1	0	1	1	0	0	0	0	0	0	1	1	0	0	0	0	0	0	1	1	0	1	0	0	0	0	1	1	0	0	1	0	0	0	0	0
3670	0	28	1	0	0	0	1	0	2	1	1	1	1	1	1	1	0	1	1	1	1	1	0	0	0	0	0	0	0	0	1	0	1	0	0	1	0	1	0	2	1	1	0	1	0	0	0	0	0
860	1	47	2	0	1	1	0	0	2	2	1	2	1	1	1	0	0	0	1	0	1	0	0	0	0	0	0	0	0	0	1	1	1	0	1	0	0	0	0	3	0	0	0	0	0	1	0	0	1
239	1	60	2	0	1	0	0	0	5	3	1	0		1	0	1	1	0	0	0	0	0	0	1	0	0	0	0	0	1	0	0	1	0	1	0	0	1	0	1	0	0	0	0	0	1	1	0	0
151	0	43	1	1	0	0	0	0	5	0	0	2	2	0	0	1	0	0	0	0	0	0	0	2	1	0	0	0	0	0	0	1	1	0	1	0	0	0	0	1	1	0	0	0	1	0	0	0	0
921	1	24	0	1	0	0	0	0	2	0	1	1	1	0	1	1	0	0	0	0	0	0	0	1	0	0	0	0	0	1	0	0	1	0	0	1	0	1	0	2	1	1	1	0	1	0	0	0	0
2445	1	47		0	1	0	0	0	4	0	1	1	1	1	1	1	1	1	0	1	0	0	0	1	1	0	0	0	0	0	0	0	1	0	0	1	0	1	0	2	1	1	0	1	0	0	0	0	0
1171	1	49	2	0	1	1	0	0	5	0	1	2	1	1	1	1	1	1	0	0	1	0	0	1	1	0	0	0	0	1	0	1	1	0	1	0	0	0	0	1	1	1	0	1	1	0	0	0	0
3577	1	62		0	1	0	0	0	5	2	1	1	1	1	1	1	1	0	1	0	0	0	0	2	0	0	0	0	0	1	0	1	1	0	1	0	0	0	0	1	1	0	0	0	0	0	0	0	0
2012	1	50	2	0	1	1	0	0	5	0	1	1	4	0	1	1	0	0	0	0	0	0	0	1	1	0	0	0	0	0	0	1	0	1	0	1	0	0	0	1	0	1	0	0	0	0	0	0	0
95	1	49	2	0	1	1	0	0	5	0	1	2	1	1	1	1	0	0	0	1	0	0	0	0	0	0	0	0	0	0	1	1	1	0	0	0	1	0	0	1	0	0	0	0	0	1	0	0	0
1028	1	78	2	0	1	0	0	0	5	0	1	2	1	1	1	1	1	1	0	0	0	0	0	1	0	0	0	0	0	1	0	1	1	0	1	0	0	0	0	1	0	0	0	0	0	1	0	0	0
2070	1	38	1	1	0	0	0	0	4	0	1	2	1	1	1	1	1	0	0	0	0	0	0	1	1	0	0	0	0	0	0	0	1	0	1	1	0	0	0	1	1	1	0	0	1	0	0	0	0
2349	1	52	2	0	1	1	0	0	4	2	1	1	3	1	1	1	1	1	0	0	0	0	0	1	1	1	0	0	0	0	0	1	1	0	0	0	1	0	0	1	0	1	0	0	0	0	0	0	0
859	1	65	2	0	1	0	0	0	5	0	1	2	1	1	1	1	1	1	0	0	0	0	0	1	0	0	0	0	0	1	0	0	1	0	1	1	0	0	0	1	0	0	0	0	0	1	0	1	0
507	1	53	2	0	1	1	0	0	4	2	1	1	1	1	1	1	1	0	1	0	0	1	0	2	1	1	0	0	0	0	0	0	1	1	1	0	0	0	0	2	1	0	0	1	1	0	0	1	0
3091	0	51	2	0	1	0	0	0	4	3	1	1	1	1	1	1	1	1	0	0	0	0	0	1	0	0	0	0	0	1	0	1	1	0	1	0	0	0	0	1	1	1	0	1	0	0	0	0	0
1775	1	33	1	0	1	0	0	0	4	3	1	2	4	1	1	1	0	1	0	0	0	0	0	1	0	0	0	0	0	1	0	1	1	0	0	1	0	0	0	1	0	0	1	0	0	0	0	0	0
3912	0	60	2	0	1	0	0	0	3	0	1	2	1	0	1	1	1	0	0	0	0	0	0	0	0	0	0	1	0	0	0	1	0	1	1	0	0	0	0	1	0	0	0	0	0	1	0	0	0
3610	0	58	2	0	1	1	0	0	4	0	1	2	1	1	1	1	1	0	0	0	1	1	0	2	1	0	0	1	0	1	0	1	1	0	0	1	0	0	0	3	1	1	1	1	0	0	0	0	0
1565	0	61	4	1	0	1	0	0	5	3	1	1	1	1	1	1	1	0	1	0	1	1	0	1	0	0	0	0	0	1	0	0	1	0	0	1	0	1	0	2	0	0	0	0	0	1	0	0	0
320	1	31	2	0	1	1	0	0	2	2	1	2	1	1	1	1	1	1	0	0	0	1	0	2	0	0	0	1	1	1	0	1	1	0	0	0	1	0	0	2	1	1	1	1	1	0	0	0	0
1824	1	37	2	0	1	1	0	0	2	0	1	2	1	0	1	1	0	0	0	0	0	0	0	0	0	0	0	0	0	0	1	0	1	0	0	1	0	1	0	1	0	0	0	0	0	1	0	0	0
3915	1	44	2	0	1	1	1	0	4	0	0	2	1	0	1	1	1	0	0	0	0	0	0	0	0	0	0	0	0	1	0	1	0	0	1	1	0	0	0	1	1	0	1	0	1	0	0	0	0
3463	1	31	0	1	0	0	0	0	4	0	0	2	1	1	1	1	1	1	0	0	0	0	0	0	0	0	0	0	0	1	0	1	1	0	0	1	0	0	0	1	1	1	1	1	0	0	0	0	0
3238	1	61		0	1	1	0	1	5	0	1	2	1	1	1	1	1	1	0	1	0	0	0	2	0	1	0	0	0	0	0	1	1	0	0	0	0	1	0	2	1	0	1	1	1	0	0	0	0
3037	1	53	2	0	1	1	0	0	5	0	0	0		0	1	1	0	0	0	0	0	0	0	0	0	0	0	0	0	0	1	0	0	0	0	0	1	1	1	2	0	0	0	0	0	1	0	0	0
2120	1	49	4	1	0	0	0	0	5	2	1	1	1	0	0	0	0	0	0	0	0	0	1	0	0	0	0	0	0	0	1	0	1	0	1	1	0	0	0	1	0	0	0	0	0	1	0	0	0
1844	1	47	2	0	1	1	0	0	5	3	0	0		1	1	1	0	1	0	0	0	0	0	2	1	0	0	0	0	0	0	1	1	0	0	1	0	0	0	1	1	1	1	0	0	0	0	0	0
2165	1	36	2	0	1	1	1	0	4	0	1	2	1	1	1	1	1	1	1	0	1	0	0	1	0	0	0	1	0	1	0	1	0	0	1	1	0	0	0	1	1	0	1	0	1	0	0	0	0
2436	1	39	3	0	1	0	0	0	5	3	0	2	1	0	0	1	0	0	0	0	0	0	0	1	1	0	0	0	1	0	0	0	0	1	1	1	0	0	0	2	1	0	0	0	0	0	0	0	0
738	1	63	2	0	1	0	0	0	4	0	1	2	3	1	1	1	1	1	1	1	0	0	0	2	1	0	0	0	0	0	0	1	1	0	1	0	0	0	0	1	1	1	1	1	1	0	0	0	0
1622	0	55	2	0	1	0	0	0	2	2	1	2	1	1	1	1	1	1	0	1	1	0	0	1	1	0	0	0	0	0	0	1	1	0	1	0	0	0	0	2	0	0	0	1	1	0	0	0	0
3230	1	55	2	0	1	1	1	0	5	0	1	1	3	1	1	1	1	0	0	0	0	0	0	2	1	0	0	0	0	0	0	1	1	0	0	1	0	0	0	1	1	0	0	0	0	0	0	0	1
244	1	63	2	0	1	1	0	0	5	0	1	1	3	1	1	1	1	0	0	0	0	0	0	1	0	0	0	0	1	1	0	1	0	0	1	1	0	0	0	1	0	0	0	0	1	0	0	0	0
2461	1	53	2	0	0	0	1	0	3	2	1	2	5	1	1	1	1	1	0	0	0	0	0	1	1	0	0	1	1	0	0	1	1	0	1	0	0	0	0	2	1	1	0	0	1	0	0	0	0
1674	0	56	0	1	0	0	0	0	4	0	1	0		1	1	1	0	0	0	0	0	0	0	1	0	0	0	1	0	1	0	1	1	0	0	1	0	0	0	1	0	0	0	0	1	0	0	0	0
1109	1	33	4	1	0	0	0	0	5	1	1	2	2	0	0	0	0	0	0	0	0	0	1	0	0	0	0	0	0	0	1	1	1	0	0	1	0	0	0	2	1	0	0	1	1	0	0	0	0
2293	1	34	2	0	1	0	0	0	4	0	1	2	1	0	1	1	0	0	0	0	0	0	0	1	0	0	0	0	0	1	0	1	1	0	1	0	0	0	0	1	1	0	0	0	1	0	0	0	0
1929	1	60	2	0	1	0	0	0	4	3	1	1	1	1	0	1	1	0	1	0	0	0	0	1	0	0	0	0	0	1	0	0	1	0	1	1	0	0	0	1	0	0	0	0	0	1	0	0	0
2347	0	51	0	0	0	0	0	1	4	0	1	2	1	1	1	1	1	0	0	0	0	0	0	1	0	0	0	0	0	1	0	0	1	1	1	0	0	0	0	1	1	0	0	1	0	0	0	0	0
2538	1	47	2	0	1	1	0	0	5	3	1	1	4	1	1	1	1	1	1	1	0	1	0	2	0	0	0	0	0	1	0	1	0	0	1	0	0	1	0	1	1	1	1	1	1	0	0	0	0
687	1	67	2	0	1	0	0	0	5	0	1	2	4	1	1	1	1	0	0	0	0	0	0	2	1	0	0	1	0	0	0	1	0	0	1	1	0	0	0	1	0	0	0	0	1	0	0	1	0
3637	1	39	3	0	1	1	0	0	4	0	1	2	2	1	1	1	0	0	0	0	1	0	0	2	1	0	0	1	0	0	0	1	1	1	0	0	0	0	0	2	0	0	0	0	0	1	0	0	0
669	1	49	4	1	1	1	0	0	5	2	1	2	2	1	1	1	1	0	0	0	0	0	0	1	1	0	0	1	0	1	0	0	1	1	1	0	0	0	0	1	0	1	0	0	1	0	0	0	0
624	1	47	2	0	1	0	0	0	5	3	1	0		0	0	1	1	1	0	0	1	0	0	1	0	0	0	0	0	1	0	0	1	0	0	0	1	1	0	2	0	0	0	0	1	0	0	0	0
149	1	44		0	1	1	0	0	4	0	1	1	3	1	1	1	0	0	0	1	0	0	0	1	0	0	0	0	0	1	0	1	1	0	0	1	0	0	0	1	1	0	0	1	1	0	0	0	0
2322	1	34	1	1	0	0	0	0	4	3	1	2	2	1	1	1	1	1	0	0	0	0	0	1	1	0	0	0	0	0	0	1	1	0	1	0	0	0	0	1	1	0	0	0	1	0	0	0	0
497	1	33	0	1	0	0	0	0	4	2	1	2	5	1	0	0	1	1	0	0	0	0	0	1	0	0	0	0	0	1	0	1	0	0	1	1	0	0	0	1	0	0	0	0	1	0	0	0	0
2652	1	42	2	0	1	1	0	0	5	3	1	2	1	1	1	1	1	0	0	1	0	0	0	2	0	0	0	0	0	1	0	1	0	1	1	0	0	0	0	1	1	1	1	0	0	0	0	0	0
1728	1	36	2	0	1	1	1	0	5	0	1	1	1	0	1	1	0	0	0	0	0	0	0	0	0	0	0	0	0	1	0	0	1	0	1	0	0	1	0	1	1	0	0	0	0	0	0	0	0
1403	0	51	2	0	1	1	0	0	4	0	1	2	5	1	1	1	1	1	0	0	0	0	0	2	1	0	0	1	0	1	0	1	0	0	0	1	1	0	0	1	1	1	1	1	1	0	0	0	0
1551	1	76	4	0	0	0	0	1	1	0	0	0		1	1	1	1	1	0	1	0	0	0	1	0	0	0	1	0	0	0	0	1	0	0	1	0	0	0	1	1	0	0	0	1	0	0	0	0
2857	1	68	2	0	1	0	0	0	5	0	1	2	2	1	1	1	0	0	0	0	0	0	0	2	1	0	0	0	0	0	0	1	1	0	0	0	0	0	0	1	1	0	0	0	0	0	0	0	0
1527	1	42	2	0	1	1	1	0	4	1	1	2	1	1	1	1	1	1	0	1	0	0	0	1	0	0	0	1	1	1	0	1	1	0	0	1	0	0	0	1	1	0	0	1	0	0	0	0	0
3643	1	38	2	0	0	1	0	0	4	2	1	1	1	0	1	1	0	0	0	0	0	0	0	1	1	0	0	0	0	0	0	0	1	1	0	1	0	0	0	1	1	0	0	0	0	0	0	0	0
767	1	42	2	0	1	1	0	0	2	0	1	2	1	0	1	1	0	0	0	0	0	0	0	2	0	0	0	0	0	1	0	1	1	0	1	0	0	0	0	1	0	0	1	0	1	0	0	0	0
2788	0	38	0	1	0	0	0	0	4	0	1	2	1	1	0	1	1	0	0	0	0	0	0	1	1	0	0	0	0	0	0	0	1	0	1	1	0	0	0	1	0	0	0	0	0	1	0	0	0
2297	1	26	0	1	0	0	0	0	4	0	1	2	1	1	1	1	0	0	0	0	0	0	0	1	0	0	0	0	0	1	0	0	1	0	1	1	0	0	0	1	1	1	0	1	0	0	0	0	1
2810	1	57	4	1	0	0	0	0	4	2	1	2	2	0	1	1	0	0	1	0	0	0	0	1	1	0	0	0	0	0	0	0	0	1	1	1	0	0	0	1	0	0	0	0	0	1	1	0	1
1108	1	50	4	1	0	0	0	0	4	0	1	1	1	1	1	1	1	0	0	0	0	0	0	2	1	0	0	0	0	1	0	0	1	0	1	1	0	0	0	1	1	0	1	0	0	0	0	0	0
302	0	44	4	1	0	0	0	0	5	0	1	2	1	1	1	1	1	1	0	0	0	1	0	2	0	0	1	1	0	0	0	1	1	0	0	1	0	0	0	1	1	0	0	0	1	0	0	0	0
8	0	44	4	1	0	0	1	0	1	0	1	2	2	0	1	1	0	0	0	0	0	0	0	1	0	0	0	1	0	1	0	0	1	0	1	1	0	0	0	1	0	0	0	0	0	1	0	0	0
336	1	41	2	0	1	1	0	0	5	0	1	2	1	1	1	1	0	0	1	0	0	1	0	2	1	0	0	0	0	0	0	0	0	0	1	1	1	0	0	1	0	0	0	0	1	0	0	0	0
870	1	40	2	0	1	1	0	0	4	0	1	1	1	0	1	1	0	0	0	0	0	0	0	2	0	0	0	0	1	0	0	1	1	0	1	0	0	0	0	2	1	0	0	0	0	0	0	0	0
761	0	41	2	0	1	0	0	0	5	3	1	0		1	0	0	1	0	0	0	0	0	0	0	0	0	0	0	0	1	0	1	1	0	0	1	0	0	0	1	0	0	0	0	0	1	0	0	0
3020	1	68	2	0	1	0	0	0	5	0	1	1	1	1	0	1	1	0	0	0	0	1	0	1	1	0	0	0	0	0	0	0	0	0	1	0	1	1	0	1	0	0	0	0	0	1	0	0	0
3628	1	33	2	0	1	0	0	0	4	0	1	2	3	1	1	1	1	0	0	0	0	0	0	2	1	0	0	0	0	0	0	0	1	0	1	0	0	1	0	1	0	0	0	0	0	1	0	0	0
491	0	64	2	0	1	0	0	0	5	0	1	2	1	1	1	1	1	0	0	0	0	0	0	1	1	0	0	0	0	1	0	1	1	1	0	0	0	0	0	2	1	0	0	0	1	0	0	0	0
3739	1	34	2	0	1	0	0	0	4	0	1	2	1	0	1	1	0	0	0	0	0	0	0	1	1	0	0	1	1	1	0	1	1	0	1	0	0	0	0	1	1	0	0	1	0	0	0	0	0
2017	1	48	2	0	1	1	0	0	5	3	1	2	1	1	1	1	0	0	0	1	0	0	0	1	0	0	0	0	0	1	0	1	1	1	0	0	0	0	0	2	1	1	0	1	1	0	0	0	0
72	0	42	0	1	0	0	0	0	4	0	1	2	2	0	1	0	0	0	0	0	0	0	0	0	0	0	0	1	0	0	0	0	1	0	1	1	0	0	0	1	1	0	0	0	0	0	0	0	0
1928	1	57	2	0	1	0	0	0	5	2	1	1	5	1	1	1	1	1	0	0	0	0	0	1	0	0	0	0	1	0	0	1	0	0	0	1	0	0	0	1	1	1	1	0	0	0	0	0	0
3251	1		2	0	0	0	0	1	5	0	1	0		0	0	1	1	1	0	0	0	0	0	1	0	0	0	0	0	1	0	1	1	0	0	0	0	0	1	2	0	0	0	0	0	1	0	0	0
3759	0	36	1	1	0	0	0	0	5	0	1	2	4	1	1	1	1	1	0	0	0	0	0	1	1	0	0	1	0	0	0	1	1	0	1	0	0	0	0	1	1	1	0	0	1	0	0	0	0
2376	1	46	2	0	1	1	0	0	2	0	1	1	1	1	1	1	0	0	0	0	0	1	0	2	0	0	0	1	0	0	0	0	1	1	1	0	0	0	0	1	1	0	0	1	1	0	0	0	0
1488	1	41	2	0	1	1	0	0	5	0	1	2	1	1	1	1	1	0	0	0	0	0	0	1	0	0	0	1	0	1	0	0	1	1	0	1	0	0	0	1	1	0	0	0	0	0	0	0	0
3162	1	39	2	0	1	1	0	0	4	3	1	2	3	0	1	1	0	0	0	0	0	0	0	2	0	0	0	0	0	1	0	1	0	0	1	1	0	0	0	1	0	0	0	0	1	0	0	0	0
3475	0	32	4	1	0	0	0	0	5	0	0	2	1	1	1	1	1	0	0	0	0	0	0	0	0	0	0	0	0	1	0	1	1	0	1	0	0	0	0	1	1	1	0	0	1	0	0	0	0
1007	1	61	1	1	0	1	0	0	4	0	1	2	1	1	1	1	1	1	0	0	0	0	0	2	0	0	0	0	0	1	0	1	1	0	1	0	0	0	0	1	1	1	1	0	0	0	0	0	1
2775	0	30	1	0	1	0	0	0	4	0	1	2	2	0	0	0	0	0	0	0	0	0	1	0	0	0	0	0	0	0	1	0	1	0	0	1	0	0	1	1	0	0	0	0	0	1	0	0	0
636	1	63	2	0	1	0	0	0	4	0	1	0		0	1	1	0	1	0	0	0	0	0	1	1	0	0	0	1	0	0	1	1	0	0	1	0	0	0	1	0	0	0	0	0	1	0	0	0
1559	0	57	0	1	0	0	0	0	4	1	1	0		0	0	0	1	0	0	1	0	0	0	1	0	0	0	0	0	1	0	0	0	1	0	0	0	0	1	2	1	0	0	1	0	0	0	0	0
3725	0	59	2	0	1	0	0	0	5	0	1	1	1	0	1	1	0	0	1	0	0	0	0	1	0	1	0	0	0	1	0	0	1	0	1	0	0	1	0	1	0	0	0	0	0	1	0	0	0
2550	1	41	2	0	1	1	0	0	4	0	1	2	2	0	1	1	1	0	0	0	0	0	0	1	1	0	0	0	0	0	0	0	1	0	1	1	0	0	0	1	0	0	0	0	0	1	0	0	0
2750	0	35	6	1	0	1	0	0	3	0	1	2	3	1	1	1	0	0	0	0	0	0	0	1	0	0	0	0	0	1	0	0	1	1	1	0	0	0	0	2	0	0	0	0	1	0	0	0	0
2664	1	28	2	0	1	1	1	0	5	3	1	2	1	1	0	0	1	1	0	0	0	0	0	1	0	0	0	0	1	1	0	1	0	1	0	1	0	0	0	1	0	0	1	0	0	0	0	0	0
1570	1	38	0	1	0	0	0	0	4	0	0	2	1	0	0	1	0	0	0	0	0	0	0	2	1	0	0	0	0	0	0	0	1	0	1	0	0	1	0	1	1	1	0	0	1	0	0	0	0
2352	0	38	2	0	1	1	0	0	4	3	1	2	1	0	1	1	0	0	1	0	0	0	0	0	0	0	0	0	0	0	1	0	1	1	1	0	0	0	0	1	0	0	0	0	0	1	0	0	0
2910	1	25	0	1	0	0	0	0	4	0	1	2	2	0	0	0	0	0	0	0	0	0	1	0	0	0	0	0	0	0	1	1	0	0	0	1	1	0	0	1	0	0	0	0	0	1	0	0	0
3212	0	73	2	0	1	0	0	0	5	0	1	1	1	0	1	1	0	0	0	0	0	0	0	2	1	0	0	0	0	0	0	0	1	0	0	1	1	0	0	1	0	0	0	0	1	0	0	0	0
2623	0	40	2	0	1	1	0	0	4	0	1	2	1	0	1	1	0	0	0	0	0	0	0	0	0	0	0	1	0	0	0	1	0	0	1	1	0	0	0	1	1	0	0	0	1	0	0	0	0
2250	1	29	2	0	1	1	0	0	5	2	1	2	1	1	1	1	1	0	0	0	0	0	0	1	0	0	0	0	0	1	0	0	1	0	1	0	1	0	0	1	0	0	0	0	0	1	0	0	0
667	1	31	0	1	0	0	0	0	3	3	1	2	5	0	1	1	0	0	0	0	0	0	0	2	1	0	0	0	0	0	0	1	0	0	1	0	1	0	0	3	1	0	0	1	1	0	0	0	0
3701	1	41	2	0	0	1	1	0	5	0	0	2	1	0	1	1	0	0	0	0	0	0	0	1	0	0	0	0	0	1	0	1	1	0	1	0	0	0	0	1	1	0	0	0	1	0	0	0	0
3599	1	50	2	0	1	0	0	0	4	0	1	1	1	1	1	1	1	0	0	0	1	0	0	1	0	0	0	0	0	1	0	1	1	0	1	0	0	0	0	1	1	1	1	1	0	0	0	0	0
316	1	44	2	0	1	1	0	0	4	0	1	2	5	1	1	1	1	1	1	0	0	0	0	2	1	0	0	0	0	0	0	1	0	1	0	1	0	0	0	1	1	1	1	1	1	0	0	0	0
1086	1	45		0	0	0	0	1	4	0	1	0		0	1	1	0	0	0	0	0	0	0	0	0	0	0	0	0	0	1	0	1	0	0	1	0	0	0	3	0	0	0	0	0	1	0	0	0
403	1	55	1	0	0	0	0	1	5	0	1	2	1	0	1	1	1	0	0	0	0	0	0	0	0	0	0	0	0	0	1	0	1	0	0	0	0	0	1	1	0	0	0	1	0	0	0	0	1
1458	1	57	2	0	1	0	0	0	4	0	1	2	1	1	1	1	1	1	0	0	0	0	0	2	1	0	0	0	0	0	0	0	1	0	1	1	0	0	0	1	1	1	0	0	1	0	0	0	0
791	0	73	0	1	0	0	0	0	5	0	1	1	1	0	1	0	0	0	0	0	0	0	0	0	0	0	0	0	0	0	1	0	1	0	0	1	1	0	0	1	0	0	0	0	0	1	0	0	0
2926	1	50	0	1	0	0	0	0	3	0	1	1	3	1	1	1	0	0	1	1	0	0	0	3	1	1	0	1	0	1	0	0	0	0	1	1	0	1	0	2	0	0	0	0	1	0	1	1	0
3307	0	43	4	0	0	1	0	0	4	0	1	2	1	0	1	1	0	0	0	0	0	0	0	0	0	0	0	0	0	1	0	1	0	1	0	1	0	0	0	2	1	0	0	0	0	0	0	0	1
2537	1	65	2	0	1	0	0	0	4	1	1	1	1	1	1	1	1	0	0	0	0	0	0	1	0	0	0	0	0	1	0	1	0	0	1	1	0	0	0	1	0	0	0	0	0	1	0	0	0
1998	1	43	2	0	1	1	0	0	4	0	1	2	4	1	1	1	1	0	0	0	1	0	0	1	0	0	0	1	0	1	0	0	1	1	0	1	0	0	0	1	1	0	0	0	1	0	0	0	0
3761	0	26	1	1	0	0	0	0	5	0	1	0		1	1	1	0	1	0	0	0	0	0	1	0	0	0	1	0	0	0	1	1	0	0	1	0	0	0	1	1	1	1	0	0	0	0	0	0
3587	1	68	4	1	0	0	0	0	2	2	1	2	1	0	1	1	1	0	1	0	0	0	0	1	1	1	0	0	0	1	0	1	1	0	1	0	0	0	0	2	0	1	0	0	1	0	0	0	0
1932	1	68	2	0	1	0	0	0	4	2	1	1	5	1	1	1	1	1	0	0	0	0	0	1	0	0	0	0	0	1	0	0	1	0	1	1	0	0	0	1	1	0	0	1	0	0	0	0	0
489	1	29	1	1	0	0	0	0	4	0	1	2	2	0	0	1	0	1	0	1	0	0	0	1	0	0	0	0	0	1	0	1	1	0	1	0	0	0	0	2	1	1	1	1	1	0	0	0	0
1217	1	36	2	0	1	1	0	0	1	0	1	2	4	1	1	1	1	0	0	0	0	0	0	1	0	0	0	0	0	1	0	1	0	1	0	1	0	0	0	1	0	0	0	0	0	1	0	0	0
2705	1	55	2	0	1	0	0	0	5	3	1	0		0	0	1	0	0	0	0	0	0	0	1	1	0	0	0	0	0	0	1	1	0	1	0	0	0	0	1	0	0	0	0	0	1	0	0	1
166	1	51	2	0	1	1	0	0	5	3	1	0		0	1	1	0	0	0	0	0	0	0	0	0	0	0	0	0	0	1	1	1	1	0	0	0	0	0	2	0	0	0	0	0	1	0	0	0
674	0	63	2	0	1	0	0	0	5	0	0	1	5	1	1	1	1	1	1	0	0	0	0	3	0	0	0	1	0	0	0	0	1	0	0	0	1	1	0	1	0	0	1	0	1	0	0	0	1
1984	0	34	2	0	1	0	0	0	4	1	1	1	5	0	1	1	0	0	0	0	0	0	0	0	0	0	0	1	0	0	0	0	1	1	1	0	0	0	0	3	0	0	0	0	0	1	0	0	0
3932	1	34	2	0	1	1	0	0	5	3	1	2	1	1	1	1	1	1	1	1	0	1	0	3	1	1	0	1	0	1	0	1	1	0	0	0	0	1	0	2	1	1	1	1	1	0	0	0	0
1604	0	52	0	1	0	0	0	0	5	0	1	2	1	0	1	1	0	1	0	0	0	0	0	1	1	0	0	0	0	0	0	0	1	0	1	0	0	0	0	1	1	1	0	1	1	0	0	0	0
2300	1	44	2	0	1	1	0	0	4	0	1	1	1	0	1	1	0	0	0	0	0	0	0	1	1	0	0	1	0	0	0	1	1	0	0	1	0	0	0	1	0	0	0	0	0	1	0	0	1
484	1	51	2	0	1	0	0	0	4	0	1	2	1	1	1	1	1	0	0	0	0	0	0	1	1	0	0	1	0	0	0	0	1	0	1	1	0	0	0	1	1	1	0	1	1	0	0	0	0
852	1	56	5	1	0	0	0	0	5	0	1	2	5	0	0	0	0	0	0	0	0	0	1	0	0	0	0	0	0	0	1	0	1	0	0	0	0	0	1	3	0	0	0	0	0	1	0	0	0
3551	1	71	2	0	1	0	0	0	5	0	1	2	1	1	1	1	1	0	0	0	0	0	0	1	1	0	0	0	0	0	0	0	1	0	1	1	0	0	0	1	1	1	0	1	1	0	0	0	0
1811	1	44	2	0	1	1	0	0	5	0	1	2	1	1	1	1	1	0	0	0	0	0	0	1	1	0	0	1	0	0	0	1	1	0	0	1	0	0	0	1	0	1	0	0	1	0	0	0	0
2942	1	38	2	0	1	0	0	0	4	0	1	2	5	1	1	1	0	1	0	0	0	1	0	2	1	0	0	0	1	1	0	1	1	0	0	0	0	0	0	1	1	1	0	1	1	0	0	0	0
1881	0	36	2	0	1	1	0	0	5	0	1	2	2	1	1	1	0	0	1	0	0	0	0	1	0	0	0	1	0	0	0	1	0	1	0	0	0	0	1	1	0	0	0	0	0	1	0	0	0
2717	1	60	6	0	0	1	0	0	5	3	1	2	1	1	1	1	1	0	0	0	0	0	0	1	1	0	0	0	0	0	0	0	0	1	1	1	0	0	0	1	1	0	1	1	0	0	0	0	0
1055	1	40	2	0	1	1	0	0	4	0	1	2	3	1	1	1	1	0	0	0	0	0	0	1	0	0	0	0	0	1	0	1	1	0	1	0	0	0	0	1	1	0	0	0	0	0	0	0	0
3172	0	64	1	0	1	0	0	0	4	3	1	2	1	1	1	1	1	0	0	0	0	0	0	1	0	0	0	0	1	0	0	0	1	0	1	1	0	0	0	1	1	1	0	0	1	0	0	0	1
648	1	33	0	1	0	0	0	0	5	0	0	2	1	1	1	1	1	0	0	0	0	0	0	1	1	0	1	1	0	1	0	1	1	0	1	0	0	0	0	1	1	1	0	0	1	0	0	0	0
1806	1	37	2	0	1	1	0	0	4	0	1	2	2	0	1	1	0	0	0	0	0	0	0	1	1	0	0	0	0	0	0	0	1	0	1	1	0	0	0	3	1	0	0	0	1	0	0	0	0
331	1	41	2	0	1	1	0	0	5	2	1	1	1	0	1	1	0	0	0	0	0	0	0	2	0	0	0	0	1	1	0	1	0	0	1	1	0	0	0	2	0	0	0	0	0	1	0	1	0
430	1	37	3	0	1	0	0	0	2	0	1	2	4	1	1	1	0	1	0	0	0	0	0	1	1	0	0	0	1	0	0	1	1	0	0	1	0	0	0	2	1	1	1	1	1	0	0	0	0
1222	1	37	2	0	1	1	0	0	4	0	1	0		1	1	1	1	0	0	0	0	0	0	1	1	0	0	0	0	0	0	1	1	0	0	1	0	0	0	1	0	0	0	0	0	1	0	0	0
3135	1	27	0	1	0	0	0	0	4	0	1	0		1	1	1	0	0	0	0	0	0	0	2	1	0	0	0	0	0	0	0	1	0	0	1	0	1	0	1	1	1	0	1	0	0	0	0	0
1794	1	72	2	0	1	0	0	0	5	0	1	2	1	1	0	1	1	1	0	1	0	0	0	2	0	0	0	0	0	1	0	1	0	0	1	1	0	0	0	1	1	0	0	0	0	0	0	0	0
1623	0	58	2	0	1	0	0	0	4	1	1	2	1	1	1	1	1	0	0	0	0	0	0	1	1	0	0	0	0	0	0	0	1	0	1	1	0	0	0	1	0	0	0	0	1	0	0	0	0
2587	0	69	4	0	0	0	0	1	2	0	1	2	1	1	1	1	1	1	0	0	0	0	0	2	1	0	0	0	1	0	0	0	1	0	1	0	1	0	0	2	0	0	0	0	0	1	0	0	0
2948	1	39	2	0	1	1	0	0	4	0	1	2	4	1	1	1	0	0	1	0	1	0	0	1	0	0	0	1	0	0	0	0	0	1	1	1	0	0	0	1	1	0	0	0	0	0	0	0	0
422	1	47	2	0	1	1	0	0	2	0	1	2	2	1	1	1	1	1	0	0	0	0	0	1	0	0	0	0	0	1	0	1	0	0	1	1	0	0	0	1	1	1	1	1	1	0	0	0	0
3588	1	35	0	1	0	0	0	0	5	0	0	0		0	1	0	0	0	0	0	0	0	0	0	0	0	0	1	0	0	0	0	1	0	1	1	0	0	0	1	0	0	0	0	0	1	0	0	0
2096	1	45	1	0	1	0	0	0	5	0	1	1	1	1	1	1	1	0	0	0	0	0	0	0	0	0	0	1	0	1	0	0	1	0	1	1	0	0	0	1	1	0	1	0	0	0	0	0	0
228	1	38	2	0	1	1	0	0	5	0	1	2	1	1	1	1	0	0	0	0	0	0	0	2	1	0	0	0	0	0	0	0	1	1	0	1	0	0	0	1	1	0	0	1	1	0	0	0	0
205	0	56	6	0	0	1	0	0	2	0	1	0		0	1	1	0	0	0	0	0	0	0	1	0	0	0	0	0	1	0	1	1	0	0	1	0	0	0	1	1	0	0	0	0	0	0	0	0
56	1	28	0	1	0	0	0	0	4	2	1	2	1	1	1	1	0	1	0	0	1	0	0	1	0	0	0	0	1	1	0	0	1	0	1	1	0	0	0	1	1	1	1	1	1	0	0	0	0
2726	1	49	2	0	1	1	0	0	4	0	1	2	1	0	1	1	0	1	0	0	0	0	0	1	0	0	0	0	0	1	0	1	1	0	1	0	0	0	0	1	1	0	0	0	1	0	0	0	0
2896	1	44	2	0	1	1	0	0	5	3	1	0		0	1	1	0	0	0	0	0	0	0	0	0	0	0	0	0	0	1	1	1	1	0	0	0	0	0	1	0	0	0	0	1	0	0	0	0
1940	1	45	2	0	1	0	0	0	4	0	1	2	1	1	1	1	1	0	0	0	1	1	0	2	1	0	0	1	0	0	0	0	1	0	1	0	1	0	0	1	0	0	0	0	0	1	0	0	0
1789	1	66	2	0	1	1	0	0	5	0	1	2	1	1	1	1	1	1	0	0	0	0	0	1	0	0	0	0	0	1	0	1	1	1	0	0	0	0	0	1	1	0	0	0	1	0	0	0	0
2026	1	45	2	0	1	1	0	0	4	0	1	2	1	1	1	1	0	1	1	0	0	0	0	3	1	0	0	1	1	0	0	0	1	0	1	1	0	0	0	1	1	1	0	0	1	0	0	0	0
866	1	33	2	0	1	0	0	0	4	2	1	2	1	1	0	1	0	0	0	0	0	0	0	0	0	0	0	0	0	0	1	1	1	0	0	1	0	0	0	1	0	0	0	0	0	1	0	0	0
2320	1		2	0	1	0	0	0	5	3	1	1	2	0	0	1	1	0	0	0	0	0	0	0	0	0	0	0	0	1	0	0	0	0	0	1	1	1	0	1	0	0	0	0	0	1	0	0	0
389	1	73	3	0	1	0	0	0	4	0	1	2	1	0	0	1	0	0	0	0	0	0	0	2	1	0	0	0	0	0	0	0	1	0	1	1	0	0	0	1	0	1	0	0	0	0	0	0	0
1478	1	41	2	0	1	0	0	0	4	0	1	2	1	1	1	1	1	1	1	1	0	1	0	2	0	0	0	0	0	1	0	0	1	0	1	0	0	1	0	1	1	0	0	0	1	0	0	0	0
3028	1	25	0	0	0	0	0	1	5	3	1	2	1	0	0	0	0	0	0	0	0	0	1	0	0	0	0	0	0	0	1	0	1	1	0	0	0	0	1	3	0	0	0	0	0	1	0	0	0
2662	0	65	0	1	0	0	0	0	5	0	1	1	1	1	1	1	1	0	0	0	0	0	0	1	1	0	0	0	0	0	0	0	1	0	1	1	0	0	0	1	0	0	0	0	0	1	0	0	1
3380	0	57	4	1	0	0	0	0	5	3	1	2	1	0	1	1	0	0	0	0	0	0	0	1	0	0	0	0	0	1	0	0	1	0	1	1	0	0	0	2	1	1	0	0	0	0	0	0	0
2220	1		2	0	1	0	0	0	4	0	1	2	2	1	1	1	1	1	0	0	0	0	0	2	0	0	0	0	0	1	0	1	0	0	1	0	1	0	0	1	0	0	0	0	0	1	0	1	0
991	1	36	2	0	1	1	0	0	4	0	1	2	1	0	1	1	0	1	0	0	0	0	0	1	1	0	0	1	1	1	0	1	1	1	0	0	0	0	0	1	1	0	0	1	1	0	0	0	0
3942	1	54	0	0	1	0	0	0	4	0	1	2	1	1	1	1	1	0	0	0	0	0	0	1	0	0	0	1	0	1	0	0	1	0	1	1	0	0	0	1	1	0	0	0	1	0	0	0	0
3076	1	34	0	1	0	0	0	0	4	0	1	2	1	1	1	1	0	0	0	0	0	0	0	0	0	0	0	1	1	0	0	0	1	0	0	1	0	0	1	1	0	0	0	0	0	1	0	0	0
140	1	62	2	0	1	0	0	0	0	0	1	2	5	1	0	1	0	0	0	0	0	0	0	2	1	0	0	0	0	0	0	0	0	0	1	1	0	0	0	1	1	0	0	0	0	0	0	0	0
2570	1	36	2	0	1	1	0	0	5	2	1	1	3	0	0	0	0	0	0	1	0	0	0	3	0	0	1	0	0	0	0	0	0	1	1	1	0	0	0	1	0	1	0	0	0	0	0	1	1
2632	1	59	2	0	1	0	0	0	4	0	1	1	1	1	0	0	0	0	0	0	0	1	0	2	0	1	0	0	0	0	0	1	1	0	1	0	0	0	0	2	1	1	1	0	1	0	0	0	0
1365	1	62	2	0	1	0	0	0	5	1	1	2	1	1	1	1	1	1	0	0	0	0	0	1	0	0	0	0	0	1	0	0	1	0	0	1	1	0	0	1	1	0	1	0	1	0	0	0	0
3214	1	39	2	0	1	1	0	0	4	0	1	2	4	1	1	1	0	0	0	0	0	0	0	1	0	0	0	1	0	0	0	0	0	0	0	1	1	1	0	2	1	0	1	0	1	0	0	0	0
3763	0	72	4	1	1	0	1	0	4	2	1	2	1	1	1	0	1	0	0	1	1	0	0	0	0	0	0	0	0	0	1	1	0	1	0	0	0	0	1	3	0	0	0	0	0	1	0	0	0
2289	1	33	2	0	1	0	1	0	5	3	0	2	1	0	0	0	0	0	0	0	0	0	1	0	0	0	0	0	0	0	1	1	1	0	0	0	0	0	1	1	0	0	1	0	0	0	0	0	0
2703	1	60	4	1	0	0	0	0	5	2	1	1	1	1	0	1	1	0	0	0	0	0	0	0	0	0	0	0	0	0	1	0	0	0	1	1	1	0	0	2	0	0	0	0	0	1	0	1	0
3835	1	38	2	0	1	0	0	0	2	0	1	2	1	1	1	1	0	1	0	0	0	0	0	1	0	0	0	0	1	0	0	0	1	0	1	1	0	0	0	1	1	1	1	1	1	0	0	0	0
298	0	45	2	0	1	1	1	0	5	0	1	2	1	0	1	1	0	0	0	0	0	0	0	1	0	0	0	1	0	1	0	0	1	0	1	1	0	0	0	1	1	0	1	1	1	0	0	0	0
3387	1	62	4	1	0	0	0	0	5	2	1	2	2	1	1	1	1	0	0	0	0	0	0	1	1	0	0	0	0	0	0	0	1	0	1	1	0	0	0	1	0	0	1	1	1	0	0	0	0
2821	0	51	1	0	1	0	0	0	4	0	1	1	1	1	1	1	0	0	0	0	0	0	0	1	1	0	0	1	0	0	0	0	1	1	1	0	0	0	0	1	1	0	0	1	0	0	0	1	0
2464	1	58		0	0	0	0	1		0	1	0		0	0	0	0	0	0	0	0	0	1	0	0	0	0	0	0	0	1	0	1	0	0	1	0	0	1	1	0	0	0	0	0	1	0	0	0
52	1	47	2	0	1	0	0	0	4	0	1	1	1	1	1	1	0	0	0	0	0	0	0	1	1	0	0	1	0	0	0	0	0	0	1	1	1	0	0	1	1	0	1	0	1	0	0	0	0
48	1	36	2	0	1	0	0	0	5	0	1	1	1	0	0	1	0	0	0	0	0	0	0	1	1	0	0	0	0	0	0	0	0	0	1	1	1	0	0	1	1	1	0	1	0	0	0	0	0
1241	1	37	2	0	1	1	0	0	4	0	1	2	1	1	1	0	0	0	0	0	0	0	0	0	0	0	0	1	0	0	0	1	0	0	1	1	0	0	0	1	1	0	0	1	1	0	0	0	0
3672	1	56	2	0	1	0	0	0	3	0	1	1	1	0	1	1	1	1	1	0	0	1	0	2	0	0	0	1	0	0	0	1	0	0	1	1	0	0	0	3	1	0	0	1	1	0	0	1	0
522	1	31	1	1	0	0	0	0	4	3	1	0			0	0	0	0	0	0	0	0	0		0	0	0	0	0	0	0	0	0	0	0	0	0	0	0		0	0	0	0	0	0	0	0	0
1033	1	65	2	0	1	0	0	0	2	0	1	2	4	0	1	1	1	0	1	0	0	0	0	0	0	0	0	1	0	0	0	1	0	1	0	1	0	0	0	1	0	0	1	0	0	0	0	0	0
1383	1	30		0	0	0	0	1		0	1	2	2	0	0	1	0	0	0	0	0	0	0	1	0	0	0	0	0	1	0	1	1	0	0	1	0	0	0	1	0	0	0	0	1	0	0	0	0
2161	1	60	2	0	1	0	0	0	4	0	1	2	3	1	1	0	0	0	0	0	0	0	0	0	0	0	0	1	0	0	0	1	1	0	1	0	0	0	0	1	0	0	0	0	0	1	0	1	0
1305	1	53	2	0	1	0	0	0	5	2	1	0		1	1	1	1	1	1	1	0	0	0	1	0	0	0	0	0	1	0	0	1	1	0	1	0	0	0	1	0	0	0	0	0	1	0	0	0
1161	1	60	2	0	1	0	0	0	2	0	1	2	1	0	1	1	0	0	0	0	0	0	0	2	1	0	0	1	0	0	0	0	1	0	1	1	0	0	0	1	0	1	1	0	0	0	0	0	0
603	1	33	2	0	1	0	0	0	4	0	1	2	3	0	0	0	0	0	0	0	0	0	1	0	0	0	0	0	0	0	1	0	1	0	0	0	1	1	0	1	0	0	0	0	1	0	0	0	0
2407	1	42	2	0	1	0	0	0	4	0	0	2	2	1	1	1	1	1	0	0	0	0	0	1	0	0	0	1	0	0	0	1	1	0	1	0	0	0	0	1	1	0	1	0	1	0	0	0	0
3203	1	38	0	1	0	0	0	0	4	0	1	1	1	1	0	1	0	1	0	0	0	0	0	1	0	0	0	0	0	1	0	1	1	0	0	0	0	1	0	2	1	1	1	0	1	0	0	0	0
994	1	63	1	1	1	0	0	0	5	0	1	2	3	1	1	1	1	0	0	0	0	0	0	2	1	0	0	0	0	0	0	0	1	0	1	1	0	0	0	1	1	1	0	1	1	0	0	1	0
2109	1	41	2	1	1	1	0	0	4	0	1	2	5	1	1	1	1	0	1	0	0	0	0	1	1	0	0	0	0	0	0	1	1	0	0	1	0	0	0	1	1	1	0	1	1	0	0	0	1
632	1	34	2	0	1	0	0	0	3	1	1	2	1	1	1	1	1	0	0	0	0	0	0	2	1	0	0	0	0	0	0	0	1	1	1	0	0	0	0	2	0	0	0	0	0	1	0	0	0
436	1	39	2	0	1	1	1	0	4	0	0	2	1	1	1	1	1	0	0	0	0	0	0	1	0	0	0	0	0	1	0	0	1	1	1	0	0	0	0	1	0	0	0	0	0	1	0	0	0
511	0	60	6	1	0	0	0	0	5	0	1	1	2	0	1	1	1	0	1	0	0	0	0	2	1	1	0	1	1	0	0	0	1	0	1	1	0	0	0	1	0	0	0	0	0	1	0	0	0
2008	0	44	4	1	0	0	0	0	5	0	1	2	1	0	1	1	0	0	0	0	0	0	0	0	0	0	0	1	0	0	0	1	1	0	1	0	0	0	0	1	0	0	0	0	0	1	0	0	0
933	1	44	2	0	1	1	0	0	5	0	1	0	1	1	1	1	0	0	0	0	0	0	0	1	0	0	0	0	0	1	0	0	0	0	1	1	1	0	0	1	0	0	0	0	1	0	0	0	0
2060	1	33	2	0	1	1	0	0	5	0	1	2	2	1	1	1	1	1	0	0	0	0	0	2	1	0	0	1	1	1	0	1	1	0	1	0	0	0	0	1	1	1	1	1	1	0	0	0	0
1077	0	45	1	1	0	0	1	0	5	0	1	2	1	1	0	1	0	0	0	0	0	0	0	1	1	0	0	0	0	0	0	1	1	0	0	1	0	0	0	3	1	0	0	1	0	0	0	0	0
2849	1	77	2	0	1	0	0	0	1	0	1	2	1	1	1	1	1	1	0	1	0	0	0	1	0	0	0	0	0	1	0	1	0	0	1	1	0	0	0	1	0	0	0	0	0	1	1	0	1
1085	1	32	2	0	1	0	0	0	4	0	1	2	1	1	1	1	0	0	0	0	0	0	0	2	1	0	0	0	0	0	0	1	1	1	0	0	0	0	0	1	1	0	1	0	1	0	0	0	0
1546	1	45	2	0	1	1	0	0	4	0	1	1	4	1	1	1	1	0	0	0	0	0	0	0	0	0	0	1	0	0	0	1	1	0	0	1	0	0	0	1	1	0	1	0	1	0	0	1	0
2552	1	35	2	0	1	1	0	0	4	0	1	1	4	1	1	1	1	1	0	0	0	0	0	1	1	0	0	0	0	1	0	0	0	0	1	1	0	1	0	1	1	1	0	0	1	0	0	0	0
988	1	37		0	0	0	0	1		0	0	0		0	0	0	0	0	0	0	0	0	1	0	0	0	0	0	0	0	1	1	1	0	0	1	0	0	0	1	0	0	0	1	1	0	0	0	0
1938	0	26	0	1	0	0	0	0	4	1	1	2	1	1	1	0	1	1	0	0	0	0	0	1	0	0	0	0	0	1	0	0	1	0	1	1	0	0	0	2	1	0	0	0	0	0	0	0	0
290	1	38	1	1	0	0	0	0	4	0	1	2	3	0	1	1	0	1	0	0	0	0	0	1	1	0	0	0	0	1	0	1	1	0	1	0	0	0	0	1	1	1	1	1	1	0	0	0	0
2549	1	51	4	0	1	0	0	0	5	0	1	1	1	1	0	1	0	1	1	0	0	1	0	2	1	1	1	1	1	0	0	1	1	0	0	1	0	0	0	1	1	1	0	0	1	0	0	0	0
2391	1	73	2	0	1	0	0	0	5	3	0	1	3	0	1	1	1	1	0	0	0	0	0	1	0	0	0	0	0	1	0	0	1	0	1	1	0	0	0	1	0	0	0	0	0	1	0	0	0
2301	1	42	2	0	1	1	0	0	5	0	1	2	1	0	1	1	0	0	0	0	0	0	0	0	0	0	0	0	0	0	1	1	0	0	1	0	0	0	1	1	0	0	0	0	0	1	0	0	0
148	1	43	2	0	1	1	0	0	4	0	1	2	1	1	1	1	1	1	0	1	0	1	0	1	0	0	0	0	0	1	0	1	0	0	1	0	0	1	0	1	1	0	0	1	0	0	0	0	0
248	1	56	2	0	1	1	0	0	5	0	1	1	3	1	1	1	1	1	0	1	0	1	0	2	1	0	1	0	0	1	0	1	0	0	1	1	0	0	0	1	1	0	0	0	0	0	0	0	0
317	1	41	2	0	1	0	0	0	1	0	1	2	1	0	1	1	0	0	0	0	0	0	0	0	0	0	0	0	0	0	1	1	1	0	1	0	0	0	0	1	0	0	0	0	0	1	0	0	0
2792	0	37	2	0	1	0	0	0	5	3	1	2	2	1	0	0	0	1	0	0	0	0	0	2	0	0	0	0	1	0	0	1	0	1	1	0	0	0	0	1	1	0	1	0	1	0	0	0	0
2116	1	39	2	0	1	0	0	0	5	2	1	1	1	0	0	1	0	0	0	0	0	0	0	1	0	0	0	0	1	0	0	1	1	0	1	0	0	0	0	1	1	0	0	0	1	0	0	0	0
3631	1	38	2	0	1	1	0	0	4	1	1	2	1	0	1	0	1	0	1	1	0	0	0	0	0	0	0	0	0	1	0	0	1	0	1	1	0	0	0	2	0	0	0	0	0	1	0	0	0
514	1	33	0	1	0	0	0	0	3	0	1	2	2	1	1	1	1	1	0	0	0	0	0	1	1	0	0	1	0	1	0	1	1	0	0	1	0	0	0	1	1	1	0	0	1	0	0	0	0
2449	1	48	2	0	1	1	0	0	4	0	1	2	1	0	1	1	0	0	0	0	0	0	0	2	1	0	0	0	0	0	0	1	1	0	1	0	0	0	0	1	1	1	0	1	1	0	0	0	0
2129	1	47	2	0	1	1	0	0	5	0	1	2	5	0	1	1	0	1	0	0	0	0	0	1	1	0	0	1	1	0	0	1	1	0	0	0	0	1	0	1	1	0	0	0	0	0	0	0	0
101	1	27	1	1	1	0	0	0	3	0	1	1	1	0	1	1	0	0	0	0	0	0	0	1	0	0	0	0	0	1	0	1	1	0	1	0	0	0	0	1	1	0	0	1	0	0	0	0	0
215	1	69	2	0	1	0	0	0	5	0	1	2	3	1	1	1	1	0	1	0	0	0	0	0	0	0	0	0	0	0	1	0	1	0	1	1	0	0	0	1	1	0	1	0	0	0	0	0	0
1297	0	21	0	1	0	0	0	0	2	0	1	0		0	1	1	0	0	0	0	0	0	0	0	0	0	0	0	0	1	0	1	1	0	0	0	0	0	1	1	0	0	0	0	0	1	0	0	0
742	1	52	1	1	0	0	0	0	4	0	1	2	3	0	0	1	0	0	0	0	0	0	0	1	1	0	0	0	0	0	0	1	1	0	1	0	0	0	0	1	0	1	0	0	0	0	0	0	0
2059	0	54	0	1	0	0	0	0	5	0	1	2	5	1	1	1	1	1	0	0	0	0	0	0	0	0	0	0	0	1	0	1	1	0	0	1	0	0	0	1	1	1	0	0	1	0	0	0	0
1863	1	44	2	0	0	0	0	1	5	0	0	2	4	1	1	1	1	1	0	0	0	0	0	1	0	0	0	1	0	1	0	1	0	1	1	0	0	0	0	1	0	0	1	0	0	0	1	0	0
1620	1	40	2	0	1	1	0	0	5	2	1	1	3	0	1	1	0	1	0	0	0	0	0	2	1	0	0	0	1	1	0	0	1	0	0	1	0	1	0	1	1	1	1	1	1	0	0	0	0
2151	1	44	2	0	1	1	0	0	4	0	1	2	1	1	1	1	1	0	0	0	0	0	0	1	1	0	0	0	0	0	0	0	1	0	1	0	1	0	0	2	1	0	0	0	1	0	0	0	0
2049	1	53	2	0	1	0	0	0	5	0	0	2	1	1	1	1	1	1	1	0	0	1	0	2	0	0	0	1	0	1	0	0	1	0	1	1	0	0	0	1	0	0	0	0	0	1	0	0	0
2514	1	68	2	0	1	0	0	0	3	0	1	1	4	1	1	1	0	1	0	0	0	0	0	1	1	0	0	0	1	0	0	1	0	0	1	0	0	1	0	2	0	0	0	0	1	0	0	0	0
2083	1	39		0	0	0	0	1		0	1	0		0	1	1	1	0	0	0	0	0	0	0	0	0	0	0	0	0	1	1	1	1	0	0	0	0	0	1	0	0	0	0	0	1	0	0	0
168	1	50	2	0	1	0	0	0	4	2	1	2	1	1	1	1	1	1	1	0	0	0	0	2	1	0	0	0	0	0	0	1	0	0	1	1	0	0	0	1	1	0	1	1	0	0	0	0	0
1506	0	45	1	1	0	0	0	0	5	2	1	0		1	0	1	0	0	0	1	0	0	0	1	1	0	0	0	1	0	0	1	1	0	0	0	0	0	0	2	1	0	1	0	1	0	0	0	0
2253	1	38	1	0	1	0	0	0	4	0	0	2	4	1	0	1	0	0	0	0	0	0	0	2	1	0	0	0	0	0	0	1	0	1	0	1	0	0	0	2	0	1	1	1	0	0	0	0	0
145	1	41	4	0	0	1	0	0	4	0	1	1	1	0	1	1	1	1	0	0	0	0	0	1	1	0	0	0	1	1	0	0	1	1	1	0	0	0	0	1	1	0	0	1	1	0	0	0	0
261	1	55	2	0	1	1	0	0	4	0	0	2	1	0	1	1	0	1	0	0	0	0	0	1	1	0	0	0	1	0	0	0	1	0	0	1	1	0	0	1	1	0	0	0	0	0	0	0	0
2459	1	34	1	1	0	0	0	0	4	0	1	2	1	1	1	1	1	1	0	0	0	0	0	1	0	0	0	0	0	1	0	1	1	0	0	0	1	0	0	1	1	1	1	0	1	0	0	0	0
2316	1	44	2	0	1	0	0	0	2	0	1	0		1	1	1	1	1	0	0	0	0	0	1	1	1	0	0	1	1	0	1	1	0	0	1	0	0	0	1	1	1	1	1	1	0	0	0	0
740	1	29	0	1	0	0	0	0	5	3	1	2	1	1	1	1	0	0	0	0	1	0	0	1	0	0	0	1	1	1	0	0	0	1	0	1	1	0	0	2	0	0	0	0	0	1	0	0	0
9	1	50	2	0	1	1	0	0	5	0	1	2	1	1	1	1	1	0	0	0	0	1	0	2	0	0	0	1	0	0	0	1	0	0	0	1	1	0	0	1	1	0	0	1	1	0	0	0	0
3264	1	39	2	0	1	1	0	0	4	0	1	2	2	0	1	1	1	0	1	0	0	0	0	2	1	1	0	0	0	0	0	1	0	1	1	0	0	0	0	1	0	0	0	0	0	1	0	0	0
5	1	43	2	0	1	1	0	0	5	0	0	2	1	1	1	1	0	0	0	0	0	0	0	0	0	0	0	0	0	0	1	1	0	0	1	1	0	0	0	1	1	0	0	0	0	0	0	0	0
597	1	49	2	0	1	1	0	0	2	0	1	2	3	0	1	1	1	1	0	0	0	0	0	0	0	0	0	0	0	0	1	0	1	0	1	1	0	0	0	1	1	0	0	0	1	0	0	0	0
421	1	52	2	0	1	0	0	0	5	0	1	2	1	1	1	1	1	0	1	0	0	0	0	2	1	0	0	0	0	1	0	0	1	0	1	1	0	0	0	3	1	0	0	0	1	0	0	0	0
2351	1	51	2	0	1	0	0	0	2	0	1	2	1	1	1	1	1	0	1	0	0	1	0	3	1	1	0	1	0	0	0	0	1	0	1	0	1	0	0	3	0	0	0	0	0	1	0	0	0
2041	1	45	2	0	1	1	0	0	2	0	0	2	1	1	1	1	0	1	0	0	0	0	0	0	0	0	0	0	0	0	1	0	1	0	1	0	0	0	0	1	0	0	0	0	0	1	0	1	0
2188	1	45	2	0	1	1	0	0	5	0	1	1	2	1	1	1	1	1	0	1	0	0	0	1	0	0	0	0	0	1	0	0	0	0	1	1	1	0	0	2	1	1	1	1	1	0	0	0	0
1561	1	71	2	0	1	0	0	0	5	0	1	2	1	0	1	1	1	0	1	0	0	0	0	2	1	0	0	0	0	0	0	1	1	0	0	1	0	0	0	1	0	1	0	0	1	0	0	0	0
629	1	45	5	1	0	0	0	0	4	0	1	0			0	0	0	0	0	0	0	0	0		0	0	0	0	0	0	0	0	0	0	0	0	0	0	0		0	0	0	0	0	0	0	0	0
192	1	40	2	0	1	1	0	0	5	0	1	0		0	1	1	1	0	0	0	0	0	0	0	0	0	0	0	0	0	1	1	0	1	0	1	0	0	0	1	0	0	1	1	0	0	0	0	0
3333	0	58	6	1	0	0	0	0	2	0	1	1	1	1	1	1	1	1	0	0	0	0	0	2	1	0	0	0	0	0	0	0	1	0	1	0	1	0	0	1	0	0	0	0	1	0	0	0	0
123	1	37	1	0	0	1	1	0	2	2	1	1	5	1	1	1	0	0	1	1	1	1	0	2	1	0	0	0	0	0	0	0	0	1	1	0	1	0	0	1	1	1	1	1	1	0	0	0	0
1259	1	32	0	1	0	0	0	0	5	0	1	2	1	1	1	0	0	0	0	0	0	0	0	1	0	0	0	0	0	1	0	1	1	0	1	0	0	0	0	1	0	0	0	0	0	1	0	0	0
1627	1	43	2	0	1	1	0	0	5	3	1	2	2	0	1	0	0	0	0	0	0	0	0	0	0	0	0	1	0	0	0	1	1	0	1	0	0	0	0	1	1	0	0	1	0	0	0	0	0
3595	1	44	2	0	1	1	0	0	2	0	1	2	1	0	1	1	0	0	0	0	0	0	0	0	0	0	0	0	0	0	1	1	0	1	1	0	0	0	0	1	0	0	0	0	0	1	0	1	0
3142	1	33	0	1	0	0	0	0	5	0	0	2	4	1	1	1	1	1	0	0	0	0	0	2	0	0	0	0	0	1	0	0	0	0	0	1	0	1	0	1	1	1	1	1	0	0	0	0	0
270	1	67	2	0	1	0	0	0	5	3	1	2	1	1	1	1	1	0	0	0	0	1	0	2	0	0	0	0	0	1	0	0	1	0	1	0	0	1	0	1	0	0	0	0	0	1	0	0	0
227	1	51	2	0	1	1	0	0	5	0	1	0		0	1	1	0	0	0	0	0	0	0	0	0	0	0	0	0	0	1	1	1	0	0	1	0	0	0	1	1	0	0	0	1	0	0	0	0
1494	1	52	2	0	1	1	0	0	5	0	1	2	1	1	1	1	1	1	0	0	0	0	0	1	0	0	0	0	1	1	0	0	1	1	1	0	0	0	0	1	1	0	0	0	0	0	0	0	0
42	1	31	0	1	0	0	0	0	2	0	1	2	4	1	0	1	1	1	0	0	0	0	0	2	1	0	0	0	1	0	0	0	1	0	0	1	0	0	0	2	1	0	0	1	1	0	0	0	0
3067	1	49	2	0	0	1	0	0	2	0	1	2	1	0	1	1	0	1	0	1	0	0	0	2	0	0	0	0	0	1	0	0	1	0	1	1	0	0	0	1	1	1	0	1	1	0	0	0	0
3864	1	34	1	0	1	0	0	0	4	2	1	2	2	0	1	1	0	0	0	0	0	0	0	1	0	0	0	1	0	1	0	1	1	1	0	0	0	0	0	1	1	0	0	0	0	0	0	0	0
411	1	47	0	1	0	0	0	0	2	0	1	2	1	1	0	1	1	0	0	0	0	0	0	1	1	0	0	0	0	0	0	0	1	0	1	0	1	0	0	1	1	0	0	1	1	0	0	0	0
714	1	39	2	0	1	1	0	0	5	0	1	2	1	0	1	1	1	1	0	0	0	0	0	1	1	0	0	1	0	1	0	1	1	0	0	0	1	0	0	1	0	1	1	1	1	0	0	0	0
117	1	30	0	1	0	0	0	0	5	0	1	0		1	0	1	1	1	0	0	0	0	0	1	0	0	0	0	0	1	0	1	1	1	0	0	0	0	0	1	0	0	0	0	0	1	0	0	0
2156	0	40	0	1	0	0	0	0	4	2	1	2	3	0	1	1	0	0	0	0	0	0	0	0	0	0	0	1	0	0	0	0	0	0	1	1	1	0	0	1	1	0	0	0	1	0	0	0	0
3747	1	53	2	0	1	1	0	0	5	0	1	2	1	0	1	1	0	1	0	0	0	0	0	1	0	0	0	0	1	0	0	1	1	0	0	1	0	0	0	1	1	1	0	1	1	0	0	1	0
2793	1	42	0	1	0	0	0	0	4	2	1	2	1	1	0	1	1	1	0	0	0	0	0	2	1	1	0	0	0	1	0	0	1	0	1	1	0	0	0	2	1	0	1	1	1	0	0	0	0
706	0	64	0	1	0	0	0	0	4	0	1	0		1	1	1	0	0	0	0	0	0	0	1	1	0	0	0	0	0	0	1	1	0	0	1	0	0	0	1	1	1	0	1	1	0	0	0	1
3787	0	44	3	0	1	0	0	0	4	0	1	2	2	0	1	1	0	0	0	0	0	0	0	0	0	0	0	0	0	0	1	1	1	0	1	0	0	0	0	1	0	0	0	0	0	1	0	0	0
518	1	60	2	0	1	0	0	0	5	0	1	2	3	1	0	1	1	0	0	0	0	0	0	1	1	0	0	0	0	0	0	1	1	0	0	1	0	0	0	1	0	0	0	0	0	1	0	0	0
3994	1	37	4	0	0	1	0	0	2	2	1	2	5	1	1	0	0	0	0	0	0	0	0	3	1	1	1	1	1	1	1	1	1	0	0	0	0	0	0	3	0	0	0	0	0	0	0	0	0
625	1	29	0	1	0	0	0	0	4	0	1	2	1	0	0	0	0	0	0	0	0	0	1	0	0	0	0	0	0	0	1	1	1	0	1	0	0	0	0	1	0	0	1	0	1	0	0	0	0
1139	1	34	2	0	1	0	0	0	5	2	1	0		0	0	1	0	1	0	0	0	0	0	1	1	0	0	0	0	0	0	1	1	0	0	1	0	0	0	1	0	1	0	0	1	0	0	0	0
1235	1	42	2	0	1	0	0	0	4	0	1	2	1	0	1	1	0	0	0	0	0	0	0	1	1	0	0	0	0	0	0	0	1	1	1	0	0	0	0	1	1	0	0	0	0	0	0	0	0
1916	1	62	2	0	1	0	0	0	5	3	1	1	1	1	1	1	1	0	0	0	0	0	0	1	1	0	0	0	0	0	0	1	1	0	1	0	0	0	0	1	0	0	0	0	0	1	0	0	0
2524	1	40	1	1	0	0	0	0	4	0	1	2	5	0	1	0	1	0	0	0	0	0	0	0	0	0	0	0	0	0	1	0	0	0	0	1	0	0	1	2	0	0	0	0	0	1	0	0	0
1610	1	36	2	0	1	1	0	0	2	0	1	2	1	1	1	1	0	0	0	0	0	0	0	1	0	0	0	0	0	1	0	0	1	0	0	0	1	1	0	1	0	0	0	0	0	1	0	0	0
2539	1	35	1	1	0	0	0	0	5	0	0	2	1	0	1	1	0	0	0	0	0	0	0	1	0	0	0	0	0	1	0	1	1	0	0	1	0	0	0	1	1	0	1	0	0	0	0	0	0
386	1	71	2	0	1	0	0	0	5	1	1	1	1	0	1	1	1	0	0	0	0	0	0	1	0	0	0	0	0	1	0	1	0	0	1	1	0	0	0	1	1	0	0	0	0	0	0	0	0
1176	1	65		1	0	0	0	0	4	0	1	1	3	1	0	1	1	0	0	0	0	0	0	0	0	0	0	0	0	0	1	0	1	0	0	1	1	0	0	3	1	0	0	0	0	0	0	0	0
3629	1	35	2	0	1	0	0	0	4	0	1	0		0	1	1	0	0	0	0	1	0	0	2	1	0	0	1	0	0	0	1	0	0	0	1	1	0	0	1	0	0	0	0	0	1	0	0	0
1817	0	44	4	1	0	0	0	0	2	0	1	2	1	1	1	1	0	0	0	0	0	0	0	1	1	0	0	0	0	0	0	0	1	0	1	0	0	0	0	1	0	0	0	0	0	1	0	0	0
633	1	39	0	1	0	0	0	0	4	1	1	0		1	1	1	1	1	1	1	0	1	0	1	0	0	0	0	0	1	0	0	1	1	0	1	0	0	0	2	0	0	0	0	1	0	0	1	0
1016	1	63	4	1	0	0	0	0	4	2	1	0		1	1	1	1	0	0	0	0	0	0	0	0	0	0	1	0	1	0	1	1	1	0	0	0	0	0	2	0	1	0	0	0	0	0	0	0
2751	1	62	1	0	1	0	0	0	3	0	1	1	1	1	1	1	1	1	0	0	0	0	0	1	1	0	0	0	0	0	0	1	1	0	1	0	0	0	0	1	1	1	1	1	1	0	0	0	1
1515	1	57	2	0	1	0	0	0	5	0	1	2	1	1	1	1	1	0	0	0	0	0	0	1	0	0	0	0	0	1	0	1	1	1	0	0	0	0	0	3	1	0	0	0	0	0	0	0	0
3340	0	50	2	0	1	1	0	0	4	0	1	1	2	1	1	1	0	0	0	0	1	0	0	1	0	0	0	1	1	0	0	0	1	0	1	1	0	0	0	1	0	0	0	0	0	1	0	0	0
1395	1	34	2	0	1	0	0	0	5	0	1	0		1	1	1	0	0	0	0	0	0	0	1	0	0	0	0	0	1	0	0	1	1	0	1	0	0	0	1	1	1	0	0	1	0	0	0	1
690	1	65	4	1	0	0	0	0	2	0	1	2	3	1	1	0	1	0	0	0	0	1	0	2	0	0	0	0	0	1	0	1	1	1	0	0	0	0	0	2	0	0	0	0	0	1	0	0	0
1524	0	39	0	1	0	0	0	0	5	0	1	2	1	1	0	1	0	1	0	0	0	0	0	1	1	0	0	0	1	0	0	0	1	0	1	0	1	0	0	1	0	0	0	0	0	0	0	0	0
2235	1	59	0	0	1	0	0	0	3	0	0	0		1	1	1	1	0	0	0	0	0	0	1	0	0	0	1	0	0	0	1	0	0	0	1	0	0	0	1	1	0	0	1	0	0	0	1	0
3877	1	34	3	0	1	0	0	0	5	2	1	1	2	0	0	1	0	0	0	0	1	0	0	1	0	0	0	1	0	1	0	0	1	0	1	0	1	0	0	1	0	0	0	0	0	1	0	0	0
1233	1	32	2	0	1	1	0	0	4	0	1	0		0	1	1	0	0	0	0	0	0	0	1	1	0	0	0	0	0	0	0	0	0	1	1	0	1	0	1	0	0	0	0	0	1	0	0	0
2906	1	39	2	0	1	0	0	0	2	1	1	1	5	1	1	1	1	1	1	1	0	0	0	1	1	0	0	0	1	1	0	1	1	0	1	0	0	0	0	1	0	1	0	1	1	0	0	0	0
3867	1	41	2	0	1	0	0	0	2	0	1	2	2	1	1	0	0	0	0	0	1	0	0	0	0	0	0	0	0	0	1	1	0	0	1	1	0	0	0	1	0	0	1	0	1	0	0	0	0
460	1	34	2	0	1	1	0	0	4	0	1	2	1	0	1	1	0	0	0	0	0	0	0	1	0	0	0	0	0	1	0	1	1	0	0	0	0	0	0	1	1	0	0	1	0	0	0	0	0
448	1	49	0	1	0	0	0	0	4	0	1	2	1	1	0	0	0	1	0	0	0	0	0	1	1	0	0	0	0	0	0	0	1	0	1	1	0	0	0	1	1	0	0	0	1	0	0	0	0
2580	0	37	0	1	0	0	0	0	2	0	1	2	4	0	0	0	0	0	0	0	0	0	1	0	0	0	0	0	0	0	1	1	1	0	0	1	0	0	0	1	0	0	0	0	0	1	0	0	0
2294	1	45	0	1	0	0	0	0	3	3	1	0		0	1	0	0	0	0	0	0	0	0	1	0	0	0	1	0	0	0	0	1	1	0	1	0	0	0	1	0	0	0	0	1	0	0	0	0
1566	1	50	2	0	1	0	0	0	1	0	1	0		1	0	1	1	0	0	0	0	0	0	1	1	0	0	0	0	0	0	0	1	0	1	1	0	0	0	1	1	1	0	1	1	0	0	0	0
2992	0	38	2	0	1	1	0	0	5	0	1	1	1	0	1	1	1	0	0	0	0	0	0	0	0	0	0	0	0	1	0	1	1	0	1	0	0	0	0	1	1	0	0	1	0	0	0	0	0
3698	1	49	2	0	1	1	0	0	1	0	1	1	1	1	0	1	0	0	0	0	0	0	0	1	1	0	0	0	0	0	0	1	1	0	1	0	0	0	0	1	0	1	0	0	0	0	0	0	0
1867	1	34	3	0	1	0	0	0	5	0	0	2	4	0	0	1	0	0	0	0	0	0	0	1	1	0	0	0	0	0	0	1	1	0	0	1	0	0	0	1	0	0	0	0	1	0	0	0	0
2082	1	41	2	0	1	1	0	0	4	0	1	0		1	1	1	0	0	0	0	1	0	0	1	0	0	0	1	0	1	0	1	0	1	0	1	0	0	0	1	0	0	0	0	0	1	0	0	0
939	1	34	2	0	1	1	0	0	4	0	1	1	1	1	1	1	0	0	0	0	0	1	0	1	0	0	0	0	0	1	0	0	1	0	1	0	1	0	0	1	0	0	0	0	0	1	0	0	0
2794	1	54	2	0	1	0	0	0	2	0	1	1	5	1	1	1	1	0	0	0	0	0	0	1	1	0	0	1	0	1	0	0	1	0	1	0	0	0	0	3	0	0	0	0	0	1	0	0	0
1840	1	39	0	1	0	0	0	0	5	0	1	1	1	1	0	0	0	0	1	0	0	0	0	3	1	1	1	1	1	0	0	1	0	0	1	1	0	0	0	1	1	0	0	0	0	0	0	0	0
2694	1	55	2	0	1	1	0	0	5	0	1	2	1	1	1	1	1	1	0	0	0	0	0	1	1	0	0	0	0	0	0	1	1	0	1	0	0	0	0	1	1	1	1	0	1	0	0	0	0
58	1	36	2	0	1	0	0	0	2	0	1	1	1	1	1	1	1	1	0	0	0	0	0	1	0	0	0	1	1	1	0	1	0	1	0	1	0	0	0	1	0	1	0	0	0	0	0	0	0
1976	0	51	4	1	0	0	0	0	4	0	1	2	1	1	1	1	0	0	0	0	0	0	0	1	1	0	0	0	0	0	0	0	1	0	1	1	0	0	0	1	0	0	0	0	0	1	0	0	0
1915	1	43	2	0	1	0	0	0	4	0	1	2	1	1	1	1	1	1	0	1	1	0	0	1	0	0	0	0	0	1	0	1	1	0	0	1	0	0	0	1	1	1	1	1	1	0	0	0	0
2796	1	67	2	0	1	0	0	0	4	0	1	1	1	0	1	1	1	0	0	0	0	0	0	0	0	0	0	1	0	0	0	1	1	0	1	0	0	0	0	1	1	0	1	1	0	0	0	0	0
1159	0	37	2	0	1	1	0	0	4	0	1	2	3	0	1	1	0	1	0	0	0	0	0	1	1	0	0	0	1	1	0	0	1	0	1	0	0	1	0	2	1	0	0	1	0	0	0	0	0
2978	1	54	2	0	1	0	0	0	5	0	1	2	2	0	1	0	0	0	0	0	0	0	0	0	0	0	0	1	0	0	0	1	1	0	0	1	0	0	0	1	1	0	0	0	0	0	0	0	0
3860	1	68	4	1	0	0	0	0	2	0	1	1	1	1	0	0	1	0	1	0	0	1	0	2	0	0	0	1	0	0	0	0	0	0	1	1	0	1	0	1	0	0	0	0	0	1	0	0	0
1486	1	51	2	0	1	0	0	0	3	0	1	1	1	1	1	1	0	1	1	0	1	1	0	3	1	0	0	1	0	1	0	1	1	0	1	0	0	0	0	1	1	1	1	1	1	0	0	0	0
1797	1	36	2	0	1	1	0	0	2	0	1	2	1	1	1	1	1	0	0	0	0	0	0	1	1	0	0	1	0	0	0	0	0	0	1	1	1	0	0	1	0	0	0	0	0	1	0	0	0
2993	1	64	2	0	1	0	0	0	4	0	1	1	1	1	1	1	1	1	1	0	0	1	0	2	1	1	0	0	0	0	0	1	1	0	1	0	0	0	0	1	1	1	1	0	0	0	0	0	0
2090	1	59	2	0	1	1	0	0	4	0	1	2	1	1	0	0	1	0	0	0	0	0	0	1	1	0	0	0	0	0	0	0	1	0	1	0	0	1	0	1	0	0	0	0	0	1	0	0	0
6	1	58	2	0	1	0	0	0	5	0	1	2	1	1	1	1	1	0	0	0	0	0	0	1	0	0	0	0	0	1	0	0	0	0	1	1	0	0	0	1	1	0	0	0	1	0	0	0	0
2534	0	60	0	1	0	0	0	0	4	0	1	1	1	1	1	1	1	0	0	0	0	0	0	1	0	0	0	0	0	1	0	0	1	0	1	1	0	0	0	1	1	0	0	0	0	0	0	0	0
1211	1	39	2	0	1	0	0	0	5	0	1	2	1	1	1	1	1	0	0	0	0	1	0	2	1	0	0	0	0	0	0	1	0	0	1	1	0	0	0	1	1	0	0	0	0	0	0	0	1
3709	1		0	1	0	0	0	0	4	2	1	2	1	0	1	1	0	1	0	0	0	0	0	1	0	0	0	1	1	0	0	0	1	0	1	0	0	0	0	2	0	0	0	0	0	1	0	0	0
2711	0	68	2	0	1	0	0	0	5	0	1	2	1	1	0	0	0	0	0	0	0	1	0	2	1	0	0	0	0	0	0	1	0	0	1	0	0	0	0	1	1	1	0	0	0	0	0	0	0
2158	1	45	2	0	1	1	1	0	5	0	1	2	2	1	1	1	0	0	0	0	0	0	0	1	1	0	0	1	0	0	0	0	1	1	0	0	0	0	0	1	1	1	0	0	1	0	0	0	0
3155	0	56	1	0	1	0	0	0	2	2	1	0		1	1	1	1	0	0	0	0	0	0	0	0	0	0	0	0	0	1	1	1	0	0	0	0	0	0	3	0	0	0	0	0	1	0	0	0
306	1	65	2	0	1	0	0	0	5	0	1	2	1	1	1	1	1	0	0	0	0	0	0	1	1	0	0	0	0	0	0	1	1	0	1	0	0	0	0	1	1	1	0	0	1	0	0	0	0
3256	1	50	2	0	1	1	0	0	5	0	1	2	3	1	1	1	0	1	0	1	0	0	0	0	0	0	0	0	0	1	0	0	1	0	1	1	0	0	0	1	1	1	0	1	1	0	0	0	0
953	0	61	2	0	1	0	0	0	5	3	1	2	1	1	1	1	1	1	0	0	0	0	0	1	1	0	0	0	0	0	0	1	1	0	0	1	0	0	0	1	0	0	0	0	0	1	0	0	0
2105	1	41	4	1	0	0	0	0	5	2	1	1	1	1	1	1	1	1	1	0	0	0	0	1	1	1	0	0	0	1	0	0	1	0	1	1	0	0	0	1	0	0	0	0	0	1	0	0	0
2917	1	51	4	0	0	0	0	1	4	0	1	1	1	0	1	1	0	0	0	0	0	0	0	1	0	0	0	0	0	1	0	0	1	0	1	0	1	0	0	1	0	0	0	0	1	0	0	0	0
3146	0	38	2	0	1	1	0	0	5	0	1	2	1	1	1	1	0	0	0	0	1	0	0	1	0	0	0	1	0	0	0	1	0	1	0	1	0	0	0	1	0	0	0	0	0	1	0	0	0
2362	1	38	2	0	1	0	0	0	5	0	1	2	1	1	1	1	0	0	0	0	0	0	0	1	1	0	0	1	0	0	0	0	1	0	1	1	0	0	0	1	1	1	0	0	0	0	0	0	0
2699	1		2	0	1	1	0	0	2	2	1	1	1	1	1	1	0	0	0	0	0	0	0	2	1	0	0	0	0	0	0	0	1	0	1	1	0	0	0	1	1	1	0	0	1	0	0	0	0
1968	0		2	0	0	0	0	1	4	2	1	2	5	0	0	0	0	0	0	0	0	0	1	0	0	0	0	0	0	0	1	0	1	1	0	0	0	0	1	3	0	0	0	0	0	1	0	0	0
803	1	34	2	0	1	1	0	0	5	0	1	2	1	1	1	1	0	0	0	0	0	0	0	1	1	0	0	0	0	0	0	1	1	1	0	0	0	0	0	1	0	0	0	0	0	1	0	0	0
1519	1	34	2	0	1	0	0	0	5	0	1	2	2	0	1	1	0	0	0	0	0	0	0	1	1	0	0	0	0	0	0	1	0	0	0	1	0	1	0	1	0	0	0	0	0	1	0	0	0
3225	1	66	2	0	1	0	0	0	5	3	1	1	3	1	1	1	1	0	0	1	0	0	0	1	0	0	0	0	0	1	0	0	1	0	1	0	0	1	0	2	1	0	1	0	1	0	0	0	0
3356	1	34	1	1	0	0	0	0	5	0	1	2	1	1	1	1	0	0	0	0	0	0	0	1	0	0	0	0	0	1	0	0	1	0	1	1	0	0	0	1	1	1	0	0	1	0	0	0	0
3630	1	61	2	0	1	0	0	0	5	0	1	2	2	1	0	0	0	0	0	0	0	1	0	2	0	0	0	1	0	0	0	1	0	0	1	1	0	0	0	1	1	0	0	0	0	0	0	0	0
883	1	45	0	1	0	0	0	0	4	0	1	0		1	1	1	1	0	0	0	0	0	0	2	0	0	0	0	0	1	0	1	1	0	0	1	0	0	0	1	1	0	1	0	0	0	0	0	0
108	1	33	1	0	1	1	0	0	2	1	1	1	1	0	0	0	0	0	0	0	0	0	1	0	0	0	0	0	0	0	1	1	1	1	0	0	0	0	0	2	0	0	1	0	0	0	0	0	0
174	1	32	2	0	1	0	0	0	4	0	1	1	1	1	0	1	0	1	0	0	0	0	0	1	1	0	0	0	1	0	0	1	0	0	1	1	0	0	0	1	1	0	1	0	1	0	0	0	0
2506	1	30	1	0	0	0	0	1	3	0	1	2	1	0	0	1	0	0	0	0	0	0	0	0	0	0	0	0	0	0	1	0	0	0	1	1	0	0	1	1	0	0	0	0	0	1	0	0	0
838	1	44	0	1	0	0	0	0	2	0	1	1	1	1	0	1	1	1	1	0	0	0	0	2	1	0	0	0	0	0	0	1	1	0	1	0	0	0	0	3	1	1	0	1	1	0	0	1	0
2091	1	39	2	0	1	1	0	0	4	0	1	2	2	0	1	0	1	0	0	0	0	0	0	0	0	0	0	0	0	0	1	1	1	0	0	1	0	0	0	1	0	0	0	0	1	0	0	0	0
1869	1	30	0	1	0	0	0	0	4	0	1	2	4	0	0	0	0	0	0	0	0	0	1	0	0	0	0	0	0	0	1	1	1	0	0	1	0	0	0	1	0	0	0	0	0	1	0	0	0
1386	1	82	2	0	1	0	0	0	4	2	1	1	4	1	1	1	0	1	0	0	0	0	0	1	0	0	0	0	0	1	0	1	1	0	1	0	0	0	0	1	0	0	0	0	0	1	0	0	0
2822	1	56	2	0	1	1	0	0	5	0	1	2	2	1	1	1	1	0	0	0	0	1	0	2	0	0	1	0	0	0	0	0	1	0	1	1	0	0	0	1	0	0	0	0	0	1	0	0	0
2114	1	71	4	1	0	0	0	0	5	0	1	2	1	0	1	1	1	1	0	0	0	0	1	1	0	0	0	1	1	0	0	0	1	0	1	1	0	0	0	1	0	0	0	1	1	0	0	0	1
2829	1	49	2	0	1	1	0	0	5	0	1	2	1	0	1	1	0	0	0	0	0	0	0	1	1	0	0	1	0	0	0	0	1	0	1	1	0	0	0	1	0	0	1	0	1	0	0	0	0
395	1	32	0	1	0	0	0	0	5	0	1	2	1	1	1	1	0	0	0	0	0	0	0	2	1	0	0	0	1	0	0	0	1	0	1	1	0	0	0	1	1	1	1	0	1	0	0	0	0
3602	0	56	2	0	1	0	0	0	5	0	1	2	1	1	0	0	1	0	0	0	0	0	0	2	1	0	0	0	0	0	0	1	1	0	1	0	0	0	0	1	1	0	0	0	1	0	0	0	0
998	0	31	0	1	0	0	0	0	4	0	1	2	1	0	0	0	0	0	0	0	0	0	1	0	0	0	0	0	0	0	1	0	1	0	1	1	0	0	0	1	0	0	0	1	0	0	0	1	0
2691	1	49	2	0	1	1	0	0	4	2	1	2	2	1	1	1	1	0	0	0	0	0	0	1	0	0	0	1	0	0	0	0	1	0	1	1	0	0	0	1	0	0	0	1	0	0	0	0	1
1693	1	54	4	1	0	1	0	0	4	0	1	2	1	1	1	1	0	0	0	0	0	0	0	1	1	0	0	1	0	0	0	0	1	1	1	0	0	0	0	1	0	0	0	0	0	1	0	0	1
2173	1	24	1	0	1	0	0	0	4	0	1	2	3	0	1	1	0	1	0	0	0	0	0	0	0	0	0	0	0	1	0	1	0	0	1	0	0	1	0	1	1	0	0	0	1	0	0	0	0
163	0	42	2	0	1	0	0	0	2	0	1	1	3	1	1	1	1	1	1	0	1	0	0	1	1	1	1	1	1	1	0	0	0	0	1	0	1	1	0	1	1	0	0	0	1	0	0	0	1
41	1	64	2	0	1	0	0	0	5	2	1	2	2	0	0	0	0	0	0	0	0	0	1	0	0	0	0	0	0	0	1	1	0	1	0	0	0	0	1	1	0	0	0	0	0	1	0	0	0
2795	1	38	2	0	1	0	0	0	4	0	1	2	2	0	1	1	1	0	0	0	0	0	0	0	0	0	0	0	0	0	1	1	1	0	0	1	0	0	0	1	1	0	0	0	0	0	0	0	0
1661	1	27	0	1	0	0	0	0	4	2	1	2	1	1	0	0	0	0	0	0	0	1	0	2	0	0	0	0	0	1	0	0	0	0	1	0	1	0	0	1	1	0	0	1	0	0	0	0	1
1662	1	58	4	1	0	0	0	0	2	0	1	1	1	1	1	1	1	1	1	1	0	0	0	2	1	0	0	0	0	0	0	0	1	0	0	1	0	1	0	1	1	1	1	1	1	0	0	0	0
865	1	45	2	0	1	1	0	0	5	0	1	2	1	0	1	1	0	0	0	0	0	0	0	1	1	0	0	0	1	0	0	1	1	0	0	0	0	1	0	1	1	1	0	0	1	0	0	0	0
1081	1	59	2	0	1	1	0	0	4	0	1	1	3	1	0	1	0	1	0	0	0	0	0	1	1	0	0	0	0	0	0	0	1	0	1	1	0	0	0	2	1	1	0	1	1	0	0	0	0
2387	1	65	2	0	1	0	0	0	4	2	1	0		1	1	1	0	0	0	0	0	0	0	1	1	0	0	0	0	0	0	1	1	0	1	0	0	0	0	1	1	1	1	1	0	0	0	0	0
2679	1	47	3	0	1	0	0	0	5	2	1	2	1	1	1	1	0	1	0	0	0	0	0	1	1	0	0	0	0	0	0	0	1	0	1	1	0	0	0	1	1	1	1	1	1	0	0	0	0
2819	1	48	2	0	1	1	0	0	5	0	1	2	2	0	1	1	0	0	0	0	0	0	0	1	1	0	0	0	0	0	0	1	1	0	1	0	0	0	0	1	0	1	0	0	0	0	0	0	0
875	1	71	2	0	1	0	0	0	4	0	1	2	1	0	1	1	0	0	0	0	0	0	0	0	0	0	0	1	0	1	0	0	1	0	1	1	0	0	0	1	0	0	0	0	0	1	0	0	0
2799	1	41	2	0	1	0	0	0	4	0	1	1	1	1	1	1	0	1	0	0	0	0	0	2	1	0	0	0	1	0	0	1	1	0	1	0	0	0	0	1	1	0	0	0	0	0	0	1	0
1	1	22	0	0	0	0	1	0	1	0	1	2	1	0	1	1	0	0	0	0	0	0	0	0	0	0	0	0	0	1	1	1	1	0	0	1	0	0	0	1	0	0	0	0	0	1	0	0	0
830	0	65	2	0	1	0	0	0	4	2	1	2	1	1	1	1	1	0	0	0	0	0	0	1	1	0	0	0	0	0	0	0	1	0	1	1	0	0	0	1	1	1	0	1	1	0	0	0	0
847	1	37	5	1	0	1	0	0	2	0	1	1	1	0	1	1	0	0	0	0	0	0	0	1	1	0	0	1	0	0	0	1	1	0	1	0	0	0	0	1	1	1	1	0	0	0	0	0	0
2671	1	73	2	0	1	0	0	0	5	0	1	2	1	1	1	1	1	1	0	0	0	1	0	2	1	0	0	1	0	0	0	1	1	0	1	0	0	0	0	1	0	0	0	0	0	1	0	0	1
602	1	32	2	0	1	0	0	0	2	0	1	2	3	1	1	1	0	1	0	0	0	0	0	0	0	0	0	0	0	1	0	1	1	0	0	1	0	0	0	1	0	0	0	0	0	1	0	0	0
2573	1	33	2	0	1	0	1	0	4	2	1	1	1	1	1	1	1	1	1	1	1	0	0	2	1	1	0	1	0	0	0	0	1	1	1	0	0	0	0	2	1	1	1	1	1	0	0	0	0
1183	1	58	2	0	1	0	0	0	2	0	1	1	3	0	1	1	0	0	0	0	0	0	0	1	1	0	0	0	0	0	0	1	0	0	1	1	0	0	0	1	0	0	0	0	0	1	0	0	0
3580	0	31	3	0	1	0	0	0	5	3	1	2	2	1	1	1	0	1	0	0	0	0	0	1	1	0	0	1	1	0	0	0	1	0	1	0	1	0	0	1	1	0	0	0	1	0	0	0	0
1713	1	56	2	0	1	1	0	0	5	0	1	2	1	1	1	1	1	1	1	1	1	0	0	0	0	0	0	0	0	1	1	0	1	0	1	1	0	0	0	1	1	1	1	1	1	0	0	0	0
1372	1	53	2	0	1	1	0	0	5	3	1	2	1	1	1	1	0	1	0	0	0	0	0	0	0	0	0	1	1	1	0	1	1	1	0	0	0	0	0	1	0	0	1	0	0	0	0	0	0
3315	1	69	2	0	1	0	0	0	5	2	1	1	4	1	1	1	1	0	0	0	0	0	0	1	0	0	0	1	0	1	0	1	0	0	1	1	0	0	0	1	0	0	0	0	0	1	0	0	0
3108	0	63	2	0	1	0	0	0	4	0	1	2	1	1	1	1	1	1	0	0	0	0	0	1	1	0	0	0	0	1	0	0	1	0	1	1	0	0	0	1	0	0	0	0	0	1	0	0	0
3219	1	33	2	0	1	1	0	0	5	2	1	2	1	0	1	1	1	1	0	0	0	0	0	1	1	0	0	0	0	1	0	1	1	0	1	0	0	0	0	1	1	1	1	1	1	0	0	0	0
670	1	35	2	0	1	1	0	0	2	0	1	2	1	0	1	1	0	0	0	0	0	0	0	1	0	0	0	1	0	1	0	0	1	0	1	0	0	0	1	1	0	0	0	0	0	1	0	0	0
3579	1	54	2	0	0	0	0	1	5	3	1	2	5	1	1	1	0	1	0	1	0	0	0	1	0	0	0	1	0	1	0	1	1	0	0	1	0	0	0	2	1	0	1	1	1	0	0	0	0
754	1		2	0	1	0	0	0	5	0	1	2	5	1	1	1	1	0	0	0	0	0	0	1	1	1	0	1	0	0	0	1	1	0	1	0	0	0	0	1	0	0	0	0	0	1	0	0	0
157	1	52	2	0	1	1	0	0	4	0	1	2	1	1	1	1	1	0	0	0	0	0	0	1	0	0	0	0	0	1	0	0	1	1	1	0	0	0	0	1	0	0	1	0	0	0	0	0	1
3284	1	36	2	0	0	1	0	0	5	0	0	2	1	0	1	1	1	1	0	0	0	0	0	1	0	0	0	0	0	1	0	1	1	0	0	1	0	0	0	2	1	0	1	1	1	0	0	0	0
593	1	41	2	0	1	1	0	0	2	0	1	1	1	1	1	1	0	0	0	0	1	0	0	1	1	0	0	1	0	0	0	1	1	0	1	0	0	0	0	1	1	1	0	0	1	0	0	0	0
346	1	56	2	0	0	0	1	0	5	1	1	2	1	1	1	1	1	0	0	1	0	0	0	1	0	0	0	0	0	1	0	1	1	0	0	1	0	0	0	3	0	0	0	0	0	1	0	0	0
3275	1	27	0	1	0	0	0	0	4	0	1	2	1	0	0	1	0	0	0	0	0	0	0	1	0	0	0	0	0	1	0	0	1	0	1	1	0	0	0	1	1	1	1	1	1	0	0	0	0
3132	1	62	2	0	1	0	0	0	4	0	1	1	3	1	0	0	1	0	0	0	0	0	0	1	1	0	0	0	0	0	0	0	1	0	1	1	0	0	0	1	0	0	0	0	0	1	0	0	0
2731	1	39		0	1	1	0	0		0	1	2	1	0	1	1	0	0	0	0	0	0	0	0	0	0	0	0	0	0	1	0	0	0	1	0	1	0	1	2	0	0	0	0	0	1	0	0	0
3516	1	54	1	1	1	0	0	0	1	0	1	0		0	1	1	0	0	0	0	0	0	0	1	0	0	0	0	0	1	0	1	0	1	0	1	0	0	0	2	0	0	0	0	0	1	0	0	0
3539	1	42		1	0	0	0	0	5	3	1	2	2	0	0	0	0	0	0	0	0	0	1	0	0	0	0	0	0	0	1	0	0	1	0	1	0	0	1	2	0	0	0	0	0	1	0	0	0
2462	1	28	0	1	0	0	0	0	4	0	1	2	1	1	0	0	0	0	0	0	0	0	1	0	0	0	0	0	0	0	1	0	1	0	0	1	0	0	0	2	0	0	1	0	0	0	1	0	0
428	1	55	0	0	0	0	1	0	5	3	1	0		0	1	1	1	0	0	0	0	0	0	0	0	0	0	0	0	0	1	0	0	1	1	0	0	1	0	2	1	0	1	0	1	0	0	0	0
675	0	30	0	1	0	0	0	0	5	0	1	2	2	0	1	0	0	0	0	0	0	0	0	1	0	0	0	1	0	0	0	1	1	0	0	1	0	0	0	2	0	0	0	1	1	0	0	0	0
3349	1	55	2	0	1	1	0	0	5	0	1	1	1	1	1	1	0	0	0	0	0	0	0	2	1	0	0	0	0	0	0	1	1	0	1	0	0	0	0	2	1	0	0	0	1	0	0	0	0
3125	1	40	0	1	0	0	0	0	2	0	1	2	5	1	1	1	1	0	1	0	0	0	0	3	1	0	0	0	0	1	0	0	1	0	1	1	0	0	0	3	0	1	0	1	0	0	0	0	0
255	1	71	6	1	0	0	0	0	1	0	1	1	1	1	1	1	1	1	0	0	0	0	0	1	0	0	0	0	0	1	0	0	0	0	1	1	1	0	0	1	1	0	0	0	0	0	0	1	0
3735	1	70	2	0	1	0	0	0		1	0	2	2	0	1	1	0	0	0	0	0	0	0	0	0	0	0	0	0	0	1	0	0	0	1	1	0	0	1	1	0	0	0	0	0	1	0	0	0
2708	1	51	5	1	0	0	0	0	4	0	1	0		0	1	1	0	0	1	0	0	0	0	0	0	0	0	0	0	0	1	1	1	0	0	0	0	0	1	2	1	0	0	0	0	0	0	0	0
2134	1	49	2	0	1	1	0	0	2	0	1	2	2	1	1	1	0	1	0	1	0	0	0	1	1	0	0	0	0	0	0	0	1	0	1	1	0	0	0	1	0	0	0	0	0	1	0	0	0
2444	1	44	2	0	1	0	0	0	5	0	0	2	2	0	1	1	0	0	0	0	0	0	0	0	1	0	0	0	0	0	0	0	0	0	1	1	1	0	0	1	1	0	0	0	1	0	0	0	0
2435	1	47	0	1	0	0	0	0	4	3	1	2	1	1	1	1	1	0	0	1	0	0	0	1	1	0	0	1	1	1	0	0	1	0	1	1	0	0	0	1	1	0	0	0	1	0	0	0	0
252	1	41	0	1	0	0	0	0	5	0	1	2	2	0	1	0	0	0	0	0	1	0	0	1	0	0	0	1	0	0	0	1	0	1	0	1	0	0	0	1	0	0	0	1	1	0	0	0	0
17	1	38	2	0	1	1	0	0	5	2	1	2	3	1	1	1	0	1	0	0	0	0	0	2	1	0	0	0	1	0	0	1	1	0	0	1	0	0	0	1	1	1	1	1	1	0	0	0	0
1074	1	50	2	0	1	0	0	0	4	0	1	2	1	1	1	1	1	0	0	0	0	0	0	1	1	0	0	0	0	0	0	1	1	0	1	0	0	0	0	1	1	0	0	0	0	0	0	0	0
526	1	67	3	0	1	0	0	0	4	0	1	2	1	1	1	1	1	1	0	0	0	1	0	1	1	0	0	1	0	1	0	1	1	0	1	0	0	0	0	1	0	0	0	0	1	0	0	0	0
1043	1	45	2	0	1	0	0	0	5	0	1	2	1	1	1	1	0	1	0	0	0	0	0	1	1	0	0	0	0	1	0	1	1	0	1	0	0	0	0	1	0	0	1	0	0	0	0	0	0
194	1	32	0	1	0	0	0	0	3	0	1	2	1	1	1	1	1	1	0	1	0	0	0	1	0	0	0	0	0	1	0	1	1	0	1	0	0	0	0	1	1	1	0	1	0	0	0	0	0
520	1	54	2	0	1	1	0	0	2	0	1	2	1	1	1	1	0	0	1	0	0	1	0	2	0	0	0	1	0	1	0	1	1	0	1	0	0	0	0	1	1	1	0	0	1	0	0	0	0
2394	0	52	2	0	1	0	0	0	5	3	1	0		0	0	1	0	0	0	0	0	0	0	1	1	0	0	0	0	0	0	1	1	0	0	1	0	0	0	1	0	0	0	0	0	1	0	0	0
1184	0	37	2	0	1	0	0	0	5	3	1	2	1	1	1	1	0	0	0	0	0	0	0	1	0	0	0	1	0	1	0	0	1	0	1	1	0	0	0	1	1	0	0	0	1	0	0	0	0
2472	1	52	2	0	1	0	0	0	5	0	1	2	5	1	1	1	0	1	0	0	0	0	0	1	1	0	0	1	1	0	0	1	1	0	1	0	0	0	0	1	1	0	1	1	0	0	0	0	0
2972	1	48	0	0	0	1	0	0	2	0	1	1	1	1	1	1	0	0	1	0	1	0	0	1	0	0	0	1	1	0	0	1	1	0	1	0	0	0	0	1	0	0	0	1	0	0	0	0	0
644	1	35	2	0	1	1	0	0	2	0	1	2	2	0	1	1	0	0	0	0	0	0	0	2	1	0	0	0	0	0	0	1	1	0	1	0	0	0	0	1	1	0	1	1	0	0	0	0	0
2688	1	71	1	1	0	0	0	0	4	0	1	1	4	0	1	1	1	1	1	0	0	1	0	2	0	0	0	1	0	0	0	0	1	0	0	1	0	1	0	1	0	0	0	0	0	1	0	0	0
1223	1	42	2	0	1	1	0	0	4	0	1	2	1	1	1	1	1	0	0	0	0	0	0	2	1	0	0	0	0	0	0	0	1	0	1	1	0	0	0	2	0	0	0	0	1	0	0	0	0
789	1	32	3	0	1	1	0	0	4	2	1	2	3	1	1	1	0	1	0	0	0	0	0	3	1	0	0	0	1	0	0	1	1	0	1	0	0	0	0	1	1	1	1	1	1	0	0	0	0
2706	1		2	0	1	0	0	0	4	0	1	2	1	1	1	0	1	0	1	0	0	1	0	3	1	1	0	0	0	0	0	1	1	0	1	0	0	0	0	1	0	0	0	0	0	1	0	0	0
1882	1	33	2	0	1	0	0	0	4	0	1	2	4	1	0	1	0	0	0	0	0	0	0	1	1	0	0	0	0	0	0	0	1	0	0	1	0	1	0	1	1	1	1	0	1	0	0	0	0
521	1	38	2	0	1	1	1	0	5	0	1	2	2	0	1	1	0	0	0	0	0	0	0	2	1	0	0	0	0	1	0	0	1	0	0	1	0	1	0	1	1	1	0	0	1	0	0	0	0
2732	1	41	2	0	1	0	0	0	2	0	1	2	1	1	0	1	1	1	0	1	0	0	0	1	1	0	0	1	0	1	0	0	1	0	1	1	0	0	0	2	1	0	0	1	1	0	0	0	0
2997	1	68	2	0	0	0	1	1	5	3	1	1	4	1	1	1	1	0	0	1	0	1	0	1	0	0	0	0	0	1	0	0	1	1	0	0	1	0	0	1	0	0	0	0	0	1	0	0	1
322	1	45	2	0	1	0	0	0	2	2	1	2	1	1	0	1	1	1	1	0	0	0	0	3	1	0	0	0	0	1	0	1	1	0	1	0	0	0	0	3	0	1	0	0	1	0	0	0	0
287	1	74	2	0	1	0	0	0	3	0	1	1	5	1	1	1	1	1	0	0	0	1	0	2	0	0	0	0	0	1	0	0	1	0	1	1	0	0	0	1	0	0	0	0	0	1	0	0	0
3476	1	37	2	0	1	1	0	0	2	0	1	2	2	1	1	1	1	1	0	0	0	0	0	1	1	0	0	0	1	0	0	0	1	0	1	1	0	0	0	1	1	1	1	1	1	0	0	0	0
543	1	45	0	1	0	0	0	0	4	1	1	1	4	1	1	0	0	0	0	0	0	0	0	0	0	0	0	0	0	1	0	0	1	0	1	1	0	0	0	1	0	0	0	0	0	1	0	0	0
254	1	42	2	0	1	1	0	0	4	0	0	2	1	1	1	1	1	0	0	0	0	0	0	1	0	0	0	1	0	1	0	1	1	0	0	1	0	0	0	1	0	0	0	0	0	1	0	0	0
3993	1	60	2	0	1	0	0	0	2	0	1	2	1	1	1	1	1	0	0	0	0	0	0	1	1	0	0	0	0	0	0	1	1	0	1	0	0	0	0	1	0	0	0	0	0	1	0	0	0
922	1	28	2	0	1	0	0	0	4	0	1	2	2	1	1	1	1	1	0	0	1	0	0	1	0	0	0	1	0	1	0	1	1	1	0	0	0	0	0	2	1	0	0	1	1	0	0	0	0
882	1	45	4	0	1	1	0	0	1	0	1	1	2	0	0	1	0	0	0	0	0	0	0	2	1	0	0	0	0	0	0	1	1	0	1	0	0	0	0	1	0	0	0	0	1	0	0	0	0
2515	1	77	2	0	1	0	0	0	1	0	1	1	1	1	0	1	1	0	0	0	0	1	0	2	1	0	0	0	0	0	0	1	0	0	1	0	1	0	0	1	0	0	0	0	0	1	0	0	0
437	1	61	4	1	0	0	0	0	5	0	1	1	1	1	1	1	1	0	0	1	0	0	0	1	0	0	0	0	0	1	0	0	1	0	0	1	1	0	0	1	0	0	0	1	0	0	0	0	0
3526	1	43	5	1	0	1	0	0	5	3	1	2	2	1	1	1	1	1	1	0	0	0	0	1	0	0	0	1	0	0	0	0	1	1	0	1	0	0	0	2	0	0	0	0	1	0	0	0	0
1642	1	36	1	1	0	0	0	0	4	0	1	2	2	1	1	1	1	0	0	1	0	0	0	1	0	0	0	1	0	1	0	0	1	0	1	1	0	0	0	1	0	0	0	0	0	1	0	0	0
2846	1	52	2	0	1	1	0	0	5	0	1	2	1	0	1	1	0	0	0	0	0	0	0	1	1	0	0	0	1	0	0	0	1	0	1	0	1	0	0	1	0	0	0	0	0	1	0	0	1
2964	1	33	1	1	0	0	0	0	5	3	1	2	1	0	0	0	0	0	0	0	0	0	1	0	0	0	0	0	0	0	1	0	1	0	1	0	1	0	0	1	1	0	0	0	0	0	0	0	0
992	1	67	2	0	1	0	0	0	5	0	1	1	1	1	1	1	1	1	0	0	0	0	0	2	1	1	0	0	0	0	0	0	0	0	1	1	1	0	0	1	1	0	1	1	1	0	0	0	0
1772	0	75	4	1	0	0	0	0	5	0	1	2	3	1	1	1	0	0	0	0	0	0	0	0	0	0	0	1	0	0	0	0	1	0	1	1	0	0	0	1	0	0	0	1	1	0	0	0	0
2845	1	51	2	0	1	1	0	0	4	0	1	1	3	0	1	1	0	0	0	0	0	0	0	0	0	0	0	0	0	0	1	0	1	0	0	1	0	1	0	1	0	0	0	0	0	1	0	0	0
3783	0	43	2	0	1	1	0	0	5	0	1	1	2	1	1	1	0	1	0	1	0	0	0	2	0	0	0	0	0	1	0	0	1	0	1	1	0	0	0	1	1	1	1	1	1	0	0	0	0
2043	1	51	4	1	0	0	0	0	3	0	1	2	2	1	1	1	0	0	0	0	0	0	0	0	0	0	0	1	0	0	0	1	0	0	0	1	1	0	0	1	1	0	0	0	0	0	0	1	0
2678	1	33	4	1	0	0	0	0	5	0	0	2	1	0	0	1	0	0	0	0	0	0	0	1	0	0	0	0	0	1	0	0	1	0	0	0	0	0	1	1	1	1	0	1	0	0	0	0	0
654	1	44	0	1	0	0	0	0	3	3	1	2	1	1	1	1	1	0	1	1	0	0	0	1	1	1	0	1	0	0	0	0	1	1	1	0	0	0	0	2	0	0	0	0	0	1	0	0	0
2122	1	40	4	1	0	0	0	0	1	0	1	2	2	1	0	0	0	0	0	0	0	0	1	0	0	0	0	0	0	0	1	0	1	0	0	1	0	1	0	2	0	0	0	0	1	0	0	0	0
2148	1	60	2	0	1	0	0	0	5	3	1	2	1	1	1	1	1	1	0	1	0	0	0	1	1	0	0	0	0	1	0	0	1	1	1	0	0	0	0	2	0	0	0	0	1	0	0	0	0
1663	1	42	0	1	0	0	0	0	2	1	1	2	3	1	1	1	1	1	0	1	0	0	0	1	0	0	0	0	0	1	0	0	1	0	1	0	1	0	0	2	0	0	0	0	1	0	1	0	0
2823	1	56	2	0	1	1	0	0	5	0	1	0		0	0	1	0	0	0	0	0	0	0	2	0	0	0	0	0	1	0	1	0	0	0	0	0	0	1	1	0	1	0	0	0	0	0	0	0
2276	1	48	0	1	0	0	0	0	1	0	1	2	1	0	0	1	1	1	0	0	0	0	0	1	1	0	0	0	1	0	0	1	1	0	0	1	0	0	0	2	1	1	1	0	1	0	0	0	0
3547	0	53	2	0	1	1	0	0	1	0	1	2	1	0	1	1	1	0	0	0	0	0	0	0	0	0	0	1	0	0	0	1	0	0	1	0	0	1	0	2	0	0	0	0	0	1	0	0	0
2448	0	55	0	1	0	0	0	0	2	0	1	2	1	1	1	1	0	1	0	0	0	0	0	1	1	0	0	1	0	0	0	0	1	0	1	1	0	0	0	2	1	1	0	1	1	0	0	0	0
1469	1	46	2	0	1	1	0	0	4	0	1	2	3	1	1	1	1	0	0	0	0	0	0	1	1	0	0	1	0	0	0	1	1	1	0	0	0	0	0	1	0	0	0	0	0	1	0	0	0
3186	1	66	2	0	1	1	0	0	5	3	1	2	4	1	1	1	1	1	1	1	0	0	0	1	0	0	0	0	0	1	0	1	0	0	0	1	1	0	0	1	1	1	1	1	1	0	0	0	1
814	1	50	0	1	0	0	0	0	5	0	1	2	1	0	1	1	0	1	0	0	0	0	0	1	1	0	0	0	0	0	0	0	0	0	1	0	0	1	0	1	1	0	0	0	0	0	0	0	0
1177	0	56	2	0	1	0	0	0	5	0	1	2	2	1	1	1	0	0	0	0	0	0	0	1	1	0	0	0	0	0	0	0	1	1	0	1	0	0	0	1	0	0	0	0	1	0	0	1	0
788	1	42	2	0	1	1	0	0	4	0	1	2	1	0	1	1	0	0	0	0	0	0	0	2	1	0	0	0	0	0	0	1	0	1	0	1	0	0	0	1	1	1	0	0	0	0	0	0	0
531	0	47	2	0	1	0	0	0	5	0	0	2	2	0	1	1	0	0	0	0	0	0	0	2	1	0	0	0	0	0	0	0	1	0	1	1	0	0	0	1	0	0	0	0	0	1	0	0	0
182	1	47	2	0	1	1	0	0	5	2	1	1	3	1	1	1	1	1	0	1	0	1	0	1	0	0	0	0	0	1	0	1	1	0	0	0	0	1	0	2	0	0	1	0	1	0	0	0	0
705	1	34	2	0	1	0	0	0	4	3	1	1	1	1	1	1	1	1	1	1	1	1	0	2	0	0	0	0	0	1	0	1	1	1	0	0	0	0	0	1	1	0	1	1	1	0	0	0	0
529	1	71	2	0	1	0	0	0	5	0	1	1	1	1	0	0	1	0	0	0	0	0	0	1	0	0	0	0	0	1	0	1	1	0	0	1	0	0	0	1	0	0	0	0	0	1	0	0	0
2765	1	43	4	0	0	1	0	0	2	2	1	1	1	0	1	1	1	0	1	1	0	0	0	1	0	0	0	0	0	1	0	1	0	0	1	1	0	0	0	2	0	0	0	0	0	1	0	0	1
2626	1	42	2	0	1	1	0	0	2	0	1	2	1	1	1	1	1	1	0	0	0	0	0	1	1	0	0	0	1	1	0	1	1	0	1	0	0	0	0	1	1	1	1	1	1	0	0	0	0
2046	0	69	2	0	1	0	0	0	4	0	1	2	1	1	1	1	1	0	0	0	1	0	0	1	0	0	0	0	0	1	0	0	1	0	1	1	0	0	0	1	0	0	0	0	0	1	0	0	0
2179	0	67	0	1	0	0	0	0	5	3	1	1	2	0	1	1	1	0	0	0	1	0	0	0	0	0	0	1	0	0	0	0	0	0	1	1	1	0	0	1	1	0	0	0	0	0	0	0	0
135	1	25	0	0	0	0	0	1	4	0	1	0		0	0	0	0	0	0	0	0	0	1	0	0	0	0	0	0	0	1	0	0	0	0	1	0	1	1	1	0	0	0	0	0	1	0	0	0
1948	1	52	4	1	0	0	0	0	5	0	1	1	3	1	1	1	1	0	0	0	0	0	0	1	1	0	0	1	0	1	0	0	0	0	1	1	0	1	0	1	1	1	0	1	0	0	0	0	1
2003	0	41	2	0	1	0	0	0	3	1	1	2	1	1	1	0	1	0	1	0	0	0	0	1	0	1	0	1	0	1	0	0	1	1	1	0	0	0	0	1	0	0	0	0	0	1	0	0	0
2946	1	35	2	0	1	0	0	0	4	0	1	2	1	1	0	0	1	0	0	0	0	0	0	0	0	0	0	0	0	0	1	1	1	0	0	1	0	0	0	1	1	0	1	0	1	0	0	0	0
584	1	49	2	0	1	1	0	0	4	0	1	2	1	0	1	1	0	1	0	0	0	0	0	1	1	0	0	0	0	0	0	1	1	0	1	0	0	0	0	2	1	1	0	1	1	0	0	0	0
334	1	30	0	1	0	0	1	0	1	0	0	0		1	1	1	0	0	0	0	0	0	0	1	0	0	0	0	0	1	0	1	0	0	1	1	0	0	0	1	1	0	0	0	0	0	0	0	0
3332	0	72	2	0	1	0	0	0	3	3	1	1	1	0	1	1	0	0	0	0	0	0	0	0	0	0	0	0	0	0	1	1	0	0	1	1	0	0	0	1	1	0	0	0	0	0	0	0	1
3355	1	53	2	0	1	0	0	0	5	2	1	1	1	1	0	0	1	0	0	0	0	0	0	2	1	0	0	0	0	0	0	1	0	0	1	1	0	0	0	1	1	0	0	0	0	0	0	0	0
3513	1	67	2	0	1	0	0	0	4	0	1	1	3	1	1	1	0	0	0	0	1	1	0	2	0	0	0	0	0	1	0	1	0	0	0	1	0	1	0	1	0	0	0	0	0	1	0	0	0
32	1	44	0	1	0	0	0	0	4	0	1	2	1	1	1	1	0	1	1	0	0	0	0	0	0	0	0	1	0	0	0	0	1	0	1	0	0	1	0	1	0	0	1	0	1	0	0	0	0
3334	1	34	1	1	0	0	0	0	4	0	1	1	4	1	0	1	0	0	0	0	0	0	0	1	1	0	0	0	0	0	0	1	1	1	0	0	0	0	0	1	1	1	1	1	1	0	0	0	0
3337	1	70	2	0	1	0	0	0	5	0	1	1	3	1	1	1	1	0	0	0	1	1	0	2	0	0	1	0	0	0	0	1	1	0	1	0	0	0	0	1	0	0	0	0	0	1	0	0	1
726	1	32	2	0	1	0	0	0	4	0	1	0		1	1	1	0	0	0	0	0	0	0	0	0	0	0	0	0	1	0	1	1	0	0	1	0	0	0	2	0	1	0	0	0	0	0	0	0
2260	1	43	2	0	1	1	0	0	5	0	1	2	1	0	1	0	0	0	0	0	0	0	0	0	0	0	0	1	0	0	0	1	0	1	1	0	0	0	0	1	1	0	0	1	0	0	0	0	0
2281	1	30	0	1	0	0	0	0	2	0	1	0		1	1	1	0	0	0	0	0	0	0	0	0	0	0	0	0	1	1	0	0	0	0	0	0	1	1	1	0	0	1	0	0	0	0	0	0
1753	1	57	2	0	1	0	0	0	4	1	1	2	1	1	1	1	1	1	1	1	0	0	0	1	1	0	0	1	0	1	0	0	0	1	1	1	0	0	0	1	0	0	0	0	0	1	0	0	0
2032	1	65	2	0	1	0	0	0	5	0	1	1	1	1	1	1	0	0	0	0	0	0	0	1	0	0	0	0	0	1	0	0	0	0	1	1	1	0	0	2	0	0	0	0	0	1	0	1	1
3003	1	43	2	0	1	0	0	0	5	0	1	2	1	0	1	1	0	1	0	0	0	0	0	1	1	0	0	0	0	1	0	1	1	0	0	0	1	0	0	1	1	1	0	0	0	0	0	0	0
2493	1	56	2	0	1	1	0	0	4	0	1	2	1	1	1	1	0	1	0	0	0	0	0	2	1	0	0	0	0	0	0	1	1	0	0	1	0	0	0	2	1	1	1	1	1	0	0	0	0
3625	1	37	4	1	0	0	0	0	2	0	0	2	1	0	1	1	0	0	0	0	0	0	0	1	0	0	0	0	1	0	0	0	1	0	1	1	0	0	0	2	0	0	0	0	0	1	0	0	0
693	0	68	2	0	1	1	0	0	5	0	1	2	1	1	1	1	1	0	1	0	0	1	0	1	1	0	0	1	0	0	0	0	1	1	1	0	0	0	0	1	0	1	0	0	0	0	0	0	0
3017	1	71	2	0	1	0	0	0	3	3	1	1	2	1	1	1	1	1	1	1	0	1	0	2	0	0	0	1	0	0	0	0	0	0	1	1	1	0	0	1	0	0	0	0	0	1	0	0	0
75	1	46	2	0	1	1	0	0	2	0	1	2	1	1	1	1	1	0	0	0	0	0	0	1	1	0	0	1	0	1	0	0	1	0	1	1	0	0	0	1	1	1	1	0	1	0	0	0	0
2772	1	30	2	0	1	1	0	0	2	1	1	0		1	1	0	0	0	0	0	0	0	0	0	0	0	0	1	0	0	0	1	1	0	0	1	0	0	0	1	0	0	0	0	0	1	0	0	0
2491	1	34	2	0	0	0	1	0	5	2	0	2	2	0	1	1	1	0	0	0	0	0	0	0	0	0	0	0	0	0	1	1	0	0	1	1	0	0	0	1	1	1	1	0	1	0	0	0	0
2244	1	46	2	0	1	1	0	0	5	3	1	0		0	0	0	0	0	0	0	0	0	1	0	0	0	0	0	0	0	1	0	1	0	0	1	1	0	0	1	1	0	0	0	0	0	0	0	0
1755	0	36	1	0	1	0	0	0	4	0	1	2	2	1	1	1	0	0	0	1	0	1	0	0	0	0	0	1	0	1	0	1	0	1	0	1	0	0	0	1	0	0	0	0	0	1	0	0	0
1036	1	60	2	0	1	1	0	0	4	0	1	2	5	1	1	1	1	1	0	0	0	0	0	0	0	0	0	0	0	0	1	1	1	1	0	0	0	0	0	3	1	0	0	0	1	0	0	1	0
2568	1	37	2	0	0	1	0	0	5	0	1	1	1	1	1	1	0	1	0	0	0	0	0	2	1	0	0	0	0	0	0	1	1	1	0	0	0	0	0	1	1	1	1	1	1	0	0	0	0
1075	1	39	4	1	0	1	0	0	5	0	1	2	1	1	1	1	0	0	0	0	0	0	0	1	0	0	0	0	0	1	0	0	1	0	1	1	0	0	0	1	0	0	0	0	0	1	0	1	0
1638	1	41	2	0	1	1	0	0	4	0	0	0		1	1	1	0	0	0	0	0	0	0	1	0	0	0	0	0	1	0	1	1	0	0	1	0	0	0	1	1	0	0	1	0	0	0	0	0
3147	1	68	2	0	1	0	0	0	5	3	0	2	2	1	0	0	0	0	1	0	0	0	0	1	1	0	0	0	0	0	0	1	0	0	1	1	0	0	0	1	0	0	0	0	0	1	0	0	0
469	1	57	2	0	1	1	0	0	4	0	1	2	2	0	1	1	1	0	0	0	0	0	0	2	1	0	0	0	0	0	0	1	1	0	0	1	0	0	0	1	1	0	1	1	1	0	0	0	0
1040	1	48	2	0	1	1	0	0	4	2	1	1	3	1	0	1	1	1	0	1	0	0	0	1	1	1	0	1	1	0	0	0	1	0	0	1	0	1	0	2	1	1	1	1	1	0	0	0	0
3634	1	41	2	0	1	1	0	0	5	2	1	1	1	1	1	1	0	0	0	0	0	0	0	1	0	0	0	0	0	1	0	0	1	1	1	0	0	0	0	1	1	0	0	0	0	0	0	0	0
3068	1	67	2	0	1	0	0	0	4	0	1	2	1	1	0	1	0	0	0	0	0	0	0	2	1	0	0	0	0	0	0	1	1	0	1	0	0	0	0	1	1	0	0	0	0	0	0	0	0
1694	1	47	2	0	1	1	0	0	5	0	1	2	5	1	1	1	0	0	0	0	0	0	0	1	1	0	0	0	0	0	0	1	1	0	0	0	0	0	1	1	0	0	0	0	0	1	0	0	0
478	1	64	2	0	1	0	0	0	5	0	1	1	1	1	1	1	0	0	0	0	0	1	0	2	1	0	0	0	0	0	0	1	0	0	1	0	0	1	0	2	1	1	0	1	1	0	0	0	0
3648	0	39	0	1	0	0	0	0	5	3	1	2	1	1	1	0	0	0	0	0	0	0	0	0	0	0	0	0	0	0	1	1	1	0	0	1	0	0	0	2	1	0	0	1	0	0	0	0	0
3834	1	59	2	0	1	1	0	0	5	0	1	1	1	1	1	1	1	0	0	0	0	0	0	1	0	0	0	0	0	1	0	1	1	0	0	1	0	0	0	1	0	0	0	0	0	1	1	0	0
1084	0	27	2	0	1	0	0	0	4	0	1	2	1	0	1	0	0	0	0	0	0	0	0	0	0	0	0	1	0	0	0	1	0	0	1	1	0	0	0	1	0	0	0	0	0	1	0	0	0
1194	1	46	2	0	1	0	0	0	2	0	1	2	1	0	1	0	0	0	0	0	0	0	0	0	0	0	0	0	0	0	1	1	0	0	1	1	0	0	0	1	0	0	0	0	0	1	0	0	0
282	1	41	1	0	1	1	0	0	5	3	1	2	4	1	1	1	0	1	0	1	0	0	0	0	0	0	0	0	0	0	1	1	1	1	0	0	0	0	0	1	0	0	0	0	1	0	0	0	0
3006	1	44	2	0	1	0	0	0	4	2	1	2	1	1	1	1	1	0	1	0	0	0	0	1	0	0	0	0	0	1	0	0	0	1	1	1	0	0	0	1	1	0	0	1	0	0	0	0	0
769	1	57	2	0	1	0	0	0	5	0	1	2	1	1	1	1	0	1	0	0	0	0	0	2	1	0	0	1	1	0	0	1	1	0	1	0	0	0	0	1	1	1	1	1	1	0	0	0	0
759	1	59	2	0	1	0	0	0	5	0	1	0		1	1	1	1	1	0	0	0	0	0	1	1	0	0	0	0	0	0	1	1	0	0	1	0	0	0	1	1	1	0	1	1	0	0	0	0
3665	1	33	2	0	1	0	0	0	4	0	1	2	2	1	1	1	1	0	0	0	0	0	0	1	1	0	0	1	0	0	0	1	1	0	0	1	0	0	0	1	0	0	0	0	1	0	0	0	0
19	1	33	2	0	1	0	0	0	4	0	1	2	1	1	0	1	0	1	0	0	0	0	0	1	1	0	0	0	1	0	0	1	1	0	0	1	0	0	0	2	1	1	0	0	1	0	0	0	1
775	1	54	2	0	1	1	0	0	5	0	1	2	2	1	0	0	0	0	0	0	0	1	0	2	0	0	0	0	0	1	0	1	1	0	0	1	0	0	0	1	0	0	1	1	1	0	0	0	0
823	1	31	2	0	1	1	0	0	4	0	1	0		0	1	1	0	1	0	0	0	0	0	2	1	0	0	1	1	0	0	1	1	0	0	1	0	0	0	1	1	1	0	1	1	0	0	0	0
2230	1	50	0	1	0	0	0	0	3	0	0	2	2	1	1	1	1	0	0	0	0	0	0	2	0	0	0	0	0	1	0	0	0	1	1	1	0	0	0	1	0	0	0	0	0	1	0	0	0
2335	1	58	1	0	0	0	0	1	4	0	1	0		1	1	1	1	0	0	0	0	0	0	1	1	0	0	0	0	0	0	1	1	0	0	1	0	0	0	1	1	0	1	1	1	0	0	0	0
3507	0	48	0	1	0	0	0	0	5	0	1	2	2	0	0	0	0	0	0	0	0	0	1	0	0	0	0	0	0	0	1	1	1	0	0	0	1	0	0	2	1	0	1	0	1	0	0	0	0
1089	1	32	2	0	1	0	0	0	5	2	1	2	1	1	1	1	1	0	0	0	0	0	0	1	0	0	0	0	0	1	0	1	1	0	1	0	0	0	0	1	0	0	0	0	0	1	0	0	0
3959	1	47	0	1	0	0	0	0	3	2	1	1	3	0	0	0	1	0	0	1	0	0	0	1	0	0	0	0	0	1	0	0	1	1	0	0	1	0	0	2	0	0	0	0	0	1	0	0	0
1354	1	33	2	0	1	0	0	0	5	2	1	1	1	0	1	0	0	0	0	0	0	0	0	0	0	0	0	0	0	1	0	0	1	0	0	1	0	0	1	1	0	0	0	0	0	1	0	0	0
1689	1	35	2	0	1	0	0	0	2	2	1	2	2	1	1	1	1	1	0	0	1	0	0	1	0	0	0	0	0	1	0	0	1	1	1	0	0	0	0	1	1	1	1	1	1	0	0	0	0
1282	1	69	2	0	1	0	0	0	5	3	1	2	3	1	1	1	1	0	0	0	0	1	0	0	1	0	0	0	0	0	0	0	1	0	1	1	0	0	0	2	1	1	0	0	1	0	0	0	0
3441	1	69	2	0	1	0	0	0	5	0	1	2	1	1	1	1	1	1	0	0	0	0	0	1	1	0	0	0	1	0	0	1	1	0	1	0	0	0	0	2	1	0	0	1	1	0	0	0	0
3697	1	59	4	1	0	0	0	0	2	0	1	2	1	1	0	1	1	0	0	0	0	0	0	1	1	0	0	0	0	0	0	1	1	0	1	0	0	0	0	1	0	0	0	0	0	1	0	0	0
3863	1	32	2	0	1	1	0	0	4	0	1	1	3	1	1	0	1	0	0	0	0	0	0	0	0	0	0	0	0	0	1	1	0	1	0	1	0	0	0	1	0	0	0	0	0	1	0	0	0
1333	0	64	2	0	1	0	0	0	5	0	0	2	2	1	1	1	0	0	0	0	0	0	0	1	0	0	0	1	1	1	0	0	1	0	0	1	0	0	0	1	0	0	0	0	0	1	0	0	0
3582	1	29	4	1	0	0	0	0	2	0	1	2	2	1	1	1	0	1	0	1	0	0	0	1	1	0	0	0	1	0	0	1	1	0	1	0	0	0	0	2	1	0	1	1	1	0	0	0	0
332	1	25	0	1	0	0	0	0	4	0	1	0		1	0	0	0	0	0	0	1	0	0	2	0	0	0	0	1	0	0	0	1	0	0	1	0	1	0	1	0	0	0	0	0	1	0	0	0
181	1	30	2	0	1	0	0	0	4	1	1	1	1	1	1	1	1	1	1	1	0	0	0	2	1	0	0	1	1	1	0	0	1	0	1	0	0	1	0	1	1	0	0	1	0	0	0	0	0
808	0	75	6	1	0	0	0	0	3	3	1	2	1	1	1	1	1	1	0	0	0	0	0	1	0	0	0	0	0	1	0	0	0	0	1	1	1	0	0	1	0	0	0	0	0	1	0	0	0
11	0	33	0	1	0	0	0	0	4	0	1	2	1	0	1	0	0	0	0	0	0	0	0	0	0	0	0	1	0	0	0	0	1	0	1	1	0	0	0	1	1	0	0	0	0	0	0	0	0
39	1	31	2	0	1	0	0	0	4	0	0	2	1	0	1	1	0	1	0	0	0	0	0	1	1	0	0	0	0	0	0	0	1	0	1	1	0	0	0	1	0	0	0	0	1	0	0	0	0
2814	1	44	6	1	0	0	0	0	2	0	1	1	1	1	1	1	1	0	0	0	0	0	0	2	1	0	0	0	0	0	0	1	1	0	1	0	0	0	0	1	1	1	1	1	1	0	0	0	0
677	1	46	1	0	0	0	0	1	2	0	1	2	1	0	1	0	0	0	0	0	0	0	0	0	0	0	0	0	0	0	1	0	0	1	1	0	0	0	1	1	0	0	0	0	0	1	0	0	0
812	1	58	4	1	0	0	0	0	5	0	1	2	2	1	1	1	1	1	1	0	0	0	0	3	1	0	0	0	0	1	0	0	1	0	0	1	0	1	0	1	1	1	1	0	1	0	0	0	0
2742	1	57	2	0	1	0	0	0	2	1	1	2	2	1	1	1	1	0	0	0	0	1	0	1	0	0	0	0	0	1	0	1	1	0	1	0	0	0	0	1	1	1	0	0	1	0	0	0	0
1358	1	48	0	1	0	0	0	0	4	0	1	2	1	1	1	1	1	1	0	0	0	0	0	0	0	0	0	0	0	1	0	0	1	1	0	1	0	0	0	1	1	0	1	0	0	0	0	0	1
2152	1	42	2	0	1	1	0	0	2	0	0	2	3	1	1	1	1	1	0	1	0	0	0	1	1	0	0	0	0	0	0	0	1	0	0	0	1	1	0	2	1	1	0	1	1	0	0	0	0
1346	1		2	0	1	0	0	0	4	0	1	2	1	1	1	1	0	0	0	0	0	0	0	1	0	0	0	1	0	1	0	1	0	1	0	1	0	0	0	1	0	0	0	0	0	1	0	0	0
1449	1	61	2	0	1	1	0	0	5	0	1	2	1	1	1	1	1	1	0	0	0	0	0	1	1	0	0	0	1	1	0	0	1	0	0	1	1	0	0	1	1	0	1	0	1	0	0	0	1
3930	0	29	2	0	1	1	0	0	5	3	1	2	1	1	1	1	1	0	0	0	0	0	0	1	1	0	0	0	0	0	0	1	1	0	1	0	0	0	0	2	1	1	1	1	1	0	0	0	0
2013	1	46	2	0	1	1	0	0	4	0	1	2	3	1	1	1	0	0	0	0	0	0	0	2	1	0	0	0	0	0	0	1	1	0	1	0	0	0	0	1	0	1	1	0	0	0	0	0	0
753	1	44	2	0	1	0	0	0	3	0	1	2	1	0	1	1	0	0	0	0	0	0	0	0	0	0	0	0	0	1	0	1	1	0	1	0	0	0	0	1	1	0	1	1	1	0	0	0	0
2439	1	31	2	0	1	0	0	0	3	0	1	1	1	1	1	1	0	0	0	0	0	0	0	1	1	0	0	1	0	0	0	0	0	1	1	1	0	0	0	1	1	0	0	1	0	0	0	0	0
470	1	50	2	0	1	1	0	0	5	3	1	2	1	1	1	1	1	1	0	0	0	0	0	2	0	0	0	0	0	1	0	0	1	1	1	0	0	0	0	1	1	1	1	0	1	0	0	0	0
3450	1	41	2	0	1	1	1	0	5	0	0	2	4	0	1	1	1	0	1	0	0	0	0	1	1	0	0	1	0	1	0	1	1	1	0	0	0	0	0	1	0	0	0	0	1	0	0	0	1
3878	0	46	4	1	0	0	0	0	4	2	1	0		0	1	1	0	0	0	0	0	0	0	0	0	0	0	1	0	0	0	0	1	0	0	1	0	0	1	1	1	0	0	0	0	0	0	0	0
1530	1	32	2	0	1	0	0	0	2	0	1	0		1	1	1	0	0	0	0	1	0	0	1	1	0	0	1	0	1	0	1	1	0	1	0	0	0	0	3	0	0	0	0	1	0	0	0	1
381	1	51	0	1	0	0	0	0	4	0	1	2	1	1	0	1	0	0	0	0	0	0	0	2	1	0	0	0	1	0	0	0	1	0	1	0	0	0	0	1	1	1	1	1	1	0	0	0	0
278	1	74	2	0	1	1	0	0	5	0	1	1	1	1	1	1	0	1	1	0	0	0	0	1	1	0	0	0	0	0	0	1	1	0	1	0	0	0	0	1	0	0	0	0	0	1	0	0	0
330	1	32	3	0	1	0	0	0	2	0	1	2	1	1	1	1	0	0	0	0	1	0	0	0	0	0	0	0	0	0	1	0	1	0	1	0	1	0	0	1	0	0	0	1	0	0	1	0	0
1571	1	65	2	0	1	0	0	0	4	0	1	2	4	1	0	1	1	1	0	0	0	0	0	1	0	0	0	0	0	1	0	1	1	0	0	1	0	0	0	1	1	0	0	0	1	0	0	0	0
415	1	32	0	0	0	0	1	0	5	0	1	1	1	1	1	1	0	0	0	0	0	0	0	2	0	0	0	0	1	1	0	1	1	0	0	1	0	0	0	1	1	0	0	1	0	0	0	0	0
3776	1	37	2	0	1	1	0	0	4	0	1	2	4	0	0	0	0	0	0	0	0	0	1	0	0	0	0	0	0	0	1	1	0	1	1	0	0	0	0	1	1	0	0	1	1	0	0	0	0
1114	1	48	5	1	0	1	0	0	4	0	1	2	1	0	1	0	0	0	0	0	0	0	0	0	0	0	0	1	0	1	0	1	0	1	1	0	0	0	0	1	0	0	0	0	0	1	0	0	0
1245	1	55	0	1	0	0	0	0	5	0	1	2	1	1	1	1	1	0	0	0	1	1	0	2	0	0	0	1	0	0	0	0	1	0	1	0	0	1	0	1	0	0	0	0	0	1	0	0	0
2226	1	51	0	1	0	0	0	0	4	0	1	1	1	1	1	1	0	0	0	0	1	0	0	1	1	0	0	1	0	1	0	0	1	0	1	0	0	1	0	1	1	1	0	1	1	0	0	0	0
3569	0	64	2	0	1	1	0	0	5	0	1	2	2	1	1	1	1	1	1	1	1	1	0	3	1	1	1	1	0	0	0	0	0	0	1	0	1	1	0	2	1	1	1	1	1	0	0	0	0
578	1	71	0	1	0	0	0	0	5	0	1	1	1	1	0	1	0	0	0	1	0	1	0	2	1	0	0	0	0	1	0	0	1	0	1	0	0	1	0	3	1	0	0	0	0	0	0	0	0
3342	1	41	2	0	1	1	0	0	5	3	1	2	1	1	1	1	1	1	0	0	0	0	0	2	1	0	0	0	0	0	0	0	1	0	1	1	0	0	0	1	1	0	0	1	0	0	0	0	0
3455	1	23	0	1	0	0	0	0	5	3	1	2	1	1	1	1	0	0	0	0	0	0	0	2	1	0	0	0	0	0	0	1	1	0	1	0	0	0	0	1	0	0	0	1	0	0	0	0	0
981	0	33	2	0	1	0	0	0	4	0	1	1	1	0	1	1	1	0	0	0	1	0	0	0	0	0	0	0	0	1	0	1	1	0	1	0	0	0	0	1	0	0	0	0	0	1	0	0	0
329	1	33	2	0	1	1	0	0	5	0	1	2	1	0	1	1	0	0	0	0	0	0	0	0	0	0	0	1	0	0	0	0	1	0	0	1	0	1	0	1	0	0	0	0	1	0	0	0	0
2460	1	40	5	0	0	1	0	0	4	0	1	2	1	0	1	1	0	0	0	0	0	0	0	0	1	0	0	0	0	0	0	1	1	0	1	0	0	0	0	1	1	0	0	1	0	0	0	0	0
3077	1	46	3	0	1	1	0	0	4	0	0	2	1	1	1	1	1	0	0	0	0	0	0	2	0	0	0	0	0	1	0	1	1	0	1	0	0	0	0	1	1	1	0	0	1	0	0	1	0
2270	1	42	2	0	1	1	0	0	5	0	1	0		1	1	1	1	1	0	0	0	0	0	1	1	0	0	0	0	0	0	0	1	0	1	0	1	0	0	1	0	1	0	0	0	0	0	0	0
144	0	47	0	1	0	0	0	0	2	0	1	1	1	1	1	1	1	0	0	0	0	1	0	1	0	0	0	0	0	1	0	0	1	0	1	1	0	0	0	1	0	0	0	1	0	0	0	0	1
2625	1	48	2	0	1	1	0	0	4	0	1	2	1	0	0	0	0	0	1	0	0	0	0	1	0	0	0	0	0	1	0	1	1	0	1	0	0	0	0	1	1	0	0	0	0	0	0	0	0
913	0	55	2	0	1	1	0	0	4	0	1	2	1	1	1	1	0	0	0	0	0	0	0	1	1	0	0	1	0	0	0	0	1	0	1	1	0	0	0	1	1	0	0	1	0	0	0	0	0
679	1	52	1	0	1	0	0	0	2	0	1	2	1	1	1	1	1	0	0	0	0	0	0	1	0	0	0	1	0	1	0	0	1	0	1	1	0	0	0	1	0	0	0	0	0	1	1	0	1
2959	0	33	2	0	1	1	0	0	4	0	1	2	2	1	1	1	1	1	0	0	0	0	0	1	1	0	0	0	0	0	0	1	1	1	0	0	0	0	0	1	1	1	0	0	0	0	0	0	0
246	1	38	2	0	1	1	0	0	4	2	1	2	1	1	1	1	0	1	0	1	0	0	0	2	1	0	0	0	1	0	0	0	1	1	1	0	0	0	0	1	1	1	1	1	1	0	0	0	0
1236	1	39	0	1	0	0	0	0	2	0	1	2	3	1	1	1	1	1	0	0	0	0	0	2	1	0	0	0	1	0	0	1	1	0	0	0	0	1	0	1	1	1	0	0	1	0	0	0	0
1568	1	59	2	0	1	0	0	0	4	1	1	1	3	0	1	1	1	0	0	0	0	0	0	2	1	0	0	0	1	0	0	0	1	0	1	1	0	0	0	1	1	0	0	1	1	0	0	1	0
3303	1	65	2	0	1	0	0	0	5	0	1	1	1	1	1	1	1	0	0	0	0	0	0	1	0	0	0	1	0	0	0	0	1	0	1	0	1	0	0	1	1	0	0	0	1	0	0	0	0
1868	1	30	3	0	1	0	0	0	5	3	1	1	1	1	1	1	1	1	0	0	0	0	0	2	1	1	0	1	1	0	0	1	1	1	0	0	0	0	0	2	1	0	0	1	1	0	0	0	0
3300	1	50	2	0	1	1	1	0	4	0	1	2	1	1	1	1	1	0	0	0	0	1	0	2	0	0	0	1	0	1	0	0	0	1	1	1	0	0	0	1	0	0	0	0	0	1	0	0	1
1592	1	42	6	1	0	0	0	0	4	1	1	2	1	1	1	1	1	0	0	0	0	1	0	2	0	0	0	0	0	1	0	0	1	1	0	1	0	0	0	1	1	0	0	0	0	0	0	0	0
1978	1	46	2	0	1	0	0	0	5	0	1	2	1	1	1	1	0	0	0	0	0	0	0	2	1	0	0	0	0	0	0	0	1	0	1	1	0	0	0	1	1	1	0	0	1	0	0	0	0
2044	1	35	2	0	1	0	0	0	2	0	1	1	2	1	1	1	0	0	0	0	0	0	0	2	1	0	0	1	0	0	0	0	0	0	1	1	1	0	0	2	0	0	0	0	0	1	0	0	0
59	1	27	0	0	0	0	1	0	4	0	1	2	1	0	1	1	0	0	0	0	0	0	0	0	0	0	0	0	0	1	0	0	1	0	1	0	0	0	1	1	1	0	1	0	0	0	0	0	0
2274	1	31	2	0	1	1	0	0	5	0	1	1	1	0	1	0	0	0	0	0	0	0	0	0	0	0	0	0	0	1	0	0	0	1	1	1	0	0	0	1	0	0	0	0	0	1	0	0	0
60	1	39	2	0	1	1	0	0	4	1	1	2	4	1	1	1	1	0	1	0	0	0	0	1	0	0	0	0	0	1	0	1	1	1	0	0	0	0	0	1	1	1	0	1	1	0	0	0	1
965	1	68	2	0	1	0	0	0	5	3	1	2	1	0	1	1	0	0	0	0	0	0	0	2	1	0	0	0	0	0	0	1	1	0	1	0	0	0	0	2	1	0	0	0	0	0	0	0	1
372	1	48	4	1	0	1	0	0	4	3	1	2	1	1	1	1	1	0	0	0	0	0	0	1	0	0	0	1	0	1	0	1	1	0	1	0	0	0	0	1	0	0	0	0	0	1	0	0	0
69	1	42	2	0	1	1	0	0	5	0	1	2	4	1	1	1	1	0	0	1	0	0	0	1	1	0	1	1	1	1	0	0	1	0	1	1	0	0	0	2	0	0	0	1	1	0	0	0	0
2661	1	36	2	0	1	1	0	0	3	1	1	1	1	1	1	1	1	1	0	0	0	0	0	2	0	0	0	0	0	1	0	1	1	1	0	0	0	0	0	2	1	0	1	0	1	0	0	0	0
3645	1	36	2	0	1	0	0	0	3	0	1	2	1	1	1	1	1	1	0	1	0	0	0	1	0	0	0	0	0	1	0	1	1	0	1	0	0	0	0	1	1	0	1	1	1	0	0	0	0
638	1	37	2	0	1	1	0	0	4	2	1	2	4	1	1	1	1	1	0	1	0	0	0	3	1	1	1	1	1	1	0	1	1	1	0	0	0	0	0	1	1	1	1	1	1	0	0	0	1
3518	0	33	2	0	0	1	0	0	4	2	1	2	2	1	1	1	1	1	0	0	0	0	0	1	0	0	0	1	0	1	0	0	1	1	1	0	0	0	0	1	1	0	0	0	0	0	0	0	0
868	1	40	2	0	1	1	0	0	5	3	1	2	2	1	1	1	1	0	0	0	0	0	0	1	1	0	0	1	0	1	0	0	1	1	0	1	0	0	0	1	1	1	0	1	1	0	0	0	0
2075	1	58	2	0	1	0	0	0	5	0	1	2	5	1	1	1	0	0	0	0	0	0	0	1	1	0	0	0	0	0	0	0	1	0	1	1	0	0	0	1	1	1	0	1	1	0	0	0	0
1779	1	45	2	0	1	1	0	0	2	0	1	1	1	1	1	1	1	0	0	1	0	0	0	1	0	0	0	0	0	1	0	1	1	0	1	0	0	0	0	1	0	0	0	0	0	1	0	0	0
1023	1	30	2	0	1	0	0	0	5	0	1	2	1	1	0	1	0	0	0	0	0	0	0	1	1	0	0	0	0	1	0	0	1	0	1	1	0	0	0	1	0	1	0	0	0	0	0	0	0
2877	1	64	2	0	1	0	0	0	4	0	1	2	1	1	1	1	1	1	0	0	0	0	0	1	0	0	0	0	0	1	0	1	0	0	1	1	0	0	0	1	0	0	0	0	0	1	0	0	0
2627	0	41	2	0	1	0	0	0	5	1	0	2	2	1	1	1	1	1	1	0	1	0	0	1	0	0	0	1	0	0	0	0	1	1	0	1	0	0	0	3	1	1	0	0	0	0	0	0	0
286	1	53	2	0	1	1	0	0	3	0	1	2	1	1	1	1	1	0	0	0	0	0	0	1	1	0	0	0	0	1	0	1	1	0	1	0	0	0	0	1	0	0	0	0	1	0	0	0	0
590	1	74	4	1	0	0	0	0	2	0	1	1	1	1	1	1	1	0	1	0	0	0	0	3	1	0	0	1	0	0	0	0	1	0	1	1	0	0	0	1	0	0	0	0	0	1	1	0	0
3446	1	60	0	0	0	0	0	1	5	3	1	0		0	0	1	1	0	0	0	0	0	0	1	0	0	0	0	0	1	0	1	1	1	0	0	0	0	0	1	0	0	0	0	0	1	0	0	0
2313	1	66	2	0	1	0	0	0	2	0	1	2	3	1	1	1	1	0	0	0	0	0	0	2	0	0	0	0	1	0	0	0	1	0	1	1	0	0	0	1	1	1	0	0	0	0	0	0	0
1340	1	38	2	0	1	1	1	0	5	3	1	0		0	1	1	1	0	1	0	0	1	0	2	1	0	0	0	0	1	0	1	1	0	1	0	0	0	0	1	1	0	1	0	1	0	0	0	0
349	0	40	0	1	0	0	0	0	5	0	1	2	5	1	1	1	1	1	0	1	1	0	0	1	0	0	0	1	0	1	0	0	1	1	0	0	0	0	0	3	1	0	1	0	0	0	0	0	0
3082	1		2	0	1	1	0	0	2	1	1	2	1	0	1	1	0	0	0	0	0	0	0	0	0	0	0	0	0	0	1	0	0	1	0	1	0	0	1	2	1	0	0	0	0	0	0	0	0
3958	0	60	2	0	1	0	0	0	1	0	1	1	2	1	1	1	1	0	1	0	0	0	0	2	1	0	0	0	0	0	0	0	1	0	1	1	0	0	0	1	0	0	0	0	0	1	1	0	1
728	1	65	2	0	1	0	0	0	5	3	1	1	1	1	1	1	0	0	0	0	0	0	0	0	0	0	0	0	0	0	1	0	0	1	0	1	0	1	0	2	0	0	0	0	1	0	0	0	0
2616	0	56	4	1	0	0	0	1	2	1	1	0		1	1	1	1	0	0	0	1	0	0	1	0	0	0	1	0	0	0	1	1	0	0	0	0	0	0	1	0	0	0	0	0	1	0	1	0
1864	1	44	2	0	1	1	0	0	5	0	1	1	1	1	1	1	1	1	0	0	0	0	0	2	1	0	0	0	0	0	0	1	0	0	0	1	0	1	0	1	1	1	1	0	0	0	0	0	0
2102	0	70	4	1	0	0	0	0	5	0	1	2	2	1	1	1	1	0	0	0	0	0	0	2	0	0	0	0	0	1	0	0	1	0	0	1	1	0	0	2	0	0	0	0	0	1	0	0	0
2483	1	66	4	1	0	0	0	0	2	0	1	1	1	1	0	1	1	1	0	0	0	0	0	1	1	0	0	0	0	0	0	1	0	0	1	0	0	1	0	2	0	1	1	1	1	0	0	0	0
152	0	48	1	1	0	0	0	0	4	0	1	2	1	0	1	1	0	0	0	0	0	0	0	1	1	0	0	1	0	0	0	1	0	0	1	1	0	0	0	1	0	0	1	1	1	0	0	0	0
3204	1	35	2	0	1	0	0	0	5	0	1	2	2	1	1	1	1	1	0	0	0	0	0	1	0	0	0	1	1	0	0	1	1	0	0	1	0	0	0	1	1	0	0	0	1	0	0	0	1
3989	1	34	2	0	1	0	0	0	4	0	1	0		0	1	1	1	1	0	0	0	0	0	0	0	0	0	0	0	1	0	1	1	0	0	0	0	1	0	1	1	1	1	1	1	0	0	0	0
1380	1	53	2	0	1	1	0	0	5	0	0	2	1	1	1	1	1	1	0	0	0	0	0	2	1	0	0	0	1	0	0	0	1	0	1	1	0	0	0	1	1	1	0	0	1	0	0	0	0
2544	1	68	0	1	0	0	0	0	2	0	1	0		0	0	0	0	0	0	0	0	0	1	0	0	0	0	0	0	0	1	0	1	0	0	1	0	0	1	1	0	0	0	0	0	1	0	0	0
10	1	55	2	0	1	0	0	0	5	2	1	0		1	1	1	0	1	0	1	0	0	0	3	1	0	0	0	1	1	0	1	1	0	0	1	0	0	0	1	1	1	0	1	1	0	0	0	0
109	1	30	0	1	0	0	0	0	5	0	1	2	2	1	1	1	1	0	0	0	0	0	0	1	0	0	0	1	0	0	0	1	1	1	0	0	0	0	0	1	1	0	0	0	0	0	0	0	0
76	1	52	2	0	1	0	0	0	4	0	1	2	1	1	1	1	1	1	0	0	0	0	0	1	1	0	0	0	1	1	0	1	1	0	1	0	0	0	0	1	1	1	1	1	1	0	0	0	0
2424	1	46	2	0	0	1	0	0	5	0	0	2	2	0	1	1	0	0	0	0	0	0	0	1	0	0	0	1	0	0	0	0	1	0	0	1	0	0	0	1	0	0	0	0	0	1	0	0	0
213	1	26	1	1	0	0	0	0	4	2	1	2	1	1	1	1	0	0	0	0	0	0	0	2	0	0	0	1	0	1	0	1	1	0	1	0	0	0	0	1	0	1	0	0	1	0	0	0	0
2386	1	67	2	0	1	0	0	0	2	0	1	2	1	1	1	0	1	0	0	0	0	0	0	0	1	0	0	0	0	0	0	1	1	0	0	1	0	0	0	1	1	0	0	0	1	0	0	0	0
2882	1	49	2	0	1	1	0	0	5	0	1	2	1	1	1	1	1	1	0	0	0	0	0	1	0	0	0	0	0	1	0	0	1	0	1	0	0	1	0	1	1	1	0	0	0	0	0	0	0
3398	1	46	2	0	1	0	0	0	5	0	1	0		1	1	1	1	0	0	0	0	0	0	1	0	0	0	0	0	1	0	1	1	0	0	0	0	0	0	1	1	0	1	0	1	0	0	1	1
2912	1	20	0	0	0	1	0	0	1	0	0	1	3	0	1	1	0	0	0	0	0	0	0	0	0	0	0	0	0	1	0	1	0	1	0	0	0	1	0	1	1	0	1	0	1	0	0	0	0
3364	1	50	2	0	1	0	0	0	4	0	1	1	1	1	1	1	1	1	1	0	0	0	0	1	1	0	0	0	0	0	0	0	1	0	1	0	1	0	0	1	0	0	0	0	0	1	1	1	1
2837	1	45	2	0	1	0	0	0	1	0	1	1	1	1	1	1	1	1	1	1	0	0	0	1	1	0	0	1	0	1	0	1	1	0	1	0	0	0	0	1	1	1	1	1	1	0	0	0	0
504	1	67	4	1	0	1	0	0	4	1	1	1	1	1	1	1	1	0	0	1	1	0	0	1	1	0	0	1	1	0	0	0	1	0	1	1	0	0	0	1	1	1	0	1	0	0	0	0	0
2430	1	38	0	1	0	0	0	0	5	2	1	2	1	1	1	1	1	1	0	0	0	0	0	1	1	0	0	0	0	0	0	1	1	0	0	1	0	0	0	1	1	1	1	1	1	0	0	0	0
2023	1	72	2	0	1	0	0	0	5	3	1	1	4	1	1	1	1	1	1	1	0	0	0	1	1	0	0	1	0	0	0	1	0	0	1	1	0	0	0	3	0	0	0	0	0	1	0	0	0
312	1	51	2	0	1	0	0	0	4	0	1	1	1	1	1	1	0	0	0	0	0	0	0	2	0	0	0	0	0	1	0	1	0	1	0	1	0	0	0	1	0	0	0	0	0	1	0	0	0
1243	1	53	2	0	1	1	0	0	5	0	1	0		1	1	0	0	0	0	0	0	0	0	0	0	0	0	1	0	0	0	0	0	1	1	0	0	1	0	1	0	0	0	0	0	1	0	0	0
523	1	55	4	1	0	1	0	0	2	1	1	2	1	1	1	1	1	1	0	0	0	1	0	2	1	0	0	1	0	1	0	0	1	0	1	1	0	0	0	2	0	0	0	0	0	1	0	0	0
2893	1	49	2	0	1	0	0	0	4	0	1	2	1	0	1	1	1	1	0	0	0	0	0	0	0	0	0	0	0	1	0	1	0	1	1	0	0	0	0	1	0	1	0	0	0	0	0	0	0
1692	1	51	5	0	0	1	0	0	5	2	1	2	3	1	1	1	1	1	0	1	0	0	0	1	0	0	0	0	0	1	0	0	1	0	0	1	0	0	0	1	1	1	0	1	1	0	0	0	0
972	1	35	2	0	1	1	0	0	4	2	1	2	1	1	0	1	0	0	0	0	0	0	0	2	1	0	0	0	0	0	0	1	1	0	1	0	0	0	0	1	1	1	0	0	1	0	0	1	0
146	1	43	4	1	0	0	0	0	3	2	1	1	1	0	0	0	0	0	0	0	0	0	1	0	0	0	0	0	0	0	1	1	0	1	1	0	0	0	0	2	0	0	1	0	1	0	0	0	0
3611	1	34	0	1	0	0	0	0	5	0	1	2	5	1	0	1	0	0	0	0	0	0	0	1	0	0	0	0	0	1	0	0	1	0	0	1	0	0	0	1	1	1	0	0	1	0	0	0	0
102	1	35	4	1	0	0	0	0	2	0	1	2	3	1	1	1	1	1	0	0	0	0	0	2	1	0	0	0	1	0	0	0	1	0	1	1	0	0	0	1	1	1	1	1	1	0	0	0	0
943	1	69	2	0	1	0	0	0	5	0	1	1	1	1	1	1	1	0	0	0	0	0	0	1	0	0	0	0	0	1	0	0	1	0	1	0	0	1	0	2	1	0	0	1	1	0	0	0	0
1272	1	27	0	1	0	0	0	0	5	0	1	2	3	0	0	1	1	1	0	0	1	0	0	1	1	0	0	1	1	0	0	1	1	0	0	0	0	1	0	1	1	1	1	1	1	0	0	0	0
1598	0	63	2	0	1	0	0	0	4	0	1	2	1	1	1	1	1	1	0	0	0	0	0	1	0	0	0	0	0	1	0	1	1	0	1	0	0	0	0	1	1	0	0	0	0	0	0	0	0
1575	1	74	2	0	1	1	0	0	4	1	1	1	1	1	1	1	1	1	0	0	0	0	0	0	0	0	0	0	0	0	1	0	1	0	1	1	0	0	0	1	1	0	0	0	0	0	0	0	0
1609	1	52	2	0	1	1	0	0	5	3	1	0		1	1	0	0	1	0	0	0	0	0	1	0	0	0	0	0	1	0	1	1	0	0	1	0	0	0	2	1	0	0	0	0	0	0	0	0
2400	1	67	2	0	1	1	0	0	5	3	1	2	1	1	1	1	1	1	0	1	0	0	0	1	0	0	0	0	0	1	0	1	1	0	0	1	0	0	0	2	1	1	1	1	1	0	0	0	0
3600	1	63	2	0	0	0	1	0	5	3	1	2	1	1	1	1	1	1	0	0	0	0	0	1	0	1	0	1	0	1	0	1	0	1	0	1	0	0	0	1	1	0	0	0	1	0	0	0	0
198	1	45	2	0	1	1	0	0	2	2	1	0		1	1	1	1	0	1	0	0	0	0	2	0	0	0	0	0	1	0	0	1	0	0	1	1	0	0	1	0	0	0	0	0	1	0	0	0
672	1	36	2	0	1	1	0	0	2	0	1	2	2	1	1	1	1	0	0	0	0	0	0	2	0	0	0	1	0	1	0	0	1	0	1	1	0	0	0	1	1	0	0	1	1	0	0	0	0
3228	1	46	2	0	1	0	0	0	4	0	1	0		0	1	1	0	0	0	0	0	0	0	0	0	0	0	0	0	1	0	1	1	0	0	1	0	0	0	2	1	0	0	0	0	0	0	0	0
243	1	56	2	0	1	0	0	0	5	3	1	2	1	1	1	1	1	1	1	0	0	1	0	2	1	0	0	1	0	0	0	0	1	0	1	1	0	0	0	1	1	1	1	1	1	0	0	0	0
1197	1	56	2	0	1	0	0	0	4	0	1	2	1	0	1	1	0	1	0	0	0	0	0	2	1	0	0	0	0	0	0	0	1	0	1	1	0	0	0	1	1	1	0	0	1	0	0	0	0
862	1	85	1	1	0	0	0	0	5	0	1	2	2	1	0	1	1	1	1	0	0	0	0	1	1	0	0	0	0	0	0	1	1	0	1	0	0	0	0	1	1	1	1	1	0	0	0	0	1
2181	1	38	2	0	1	1	0	0	5	2	1	2	1	0	1	0	0	0	0	0	0	0	0	0	0	0	0	0	0	0	1	0	1	1	0	0	1	0	0	1	0	0	0	0	0	1	0	0	0
3840	0	45	2	0	1	0	0	0	4	0	0	1	1	1	0	0	1	0	0	0	0	0	0	2	0	0	0	0	0	1	0	0	1	0	1	1	0	0	0	1	0	0	0	0	0	1	0	0	0
2042	1	36	2	0	1	1	0	0	5	0	1	2	1	0	0	0	0	0	0	0	0	0	1	0	0	0	0	0	0	0	1	0	1	0	1	0	1	0	0	1	0	1	0	0	0	0	0	0	0
360	1	54	4	1	0	1	0	0	4	0	1	2	1	1	1	1	1	0	0	1	1	0	0	1	1	0	0	1	0	0	0	1	1	0	0	1	0	0	0	1	1	1	1	1	1	0	0	0	0
1997	1	37	2	0	1	1	0	0	5	2	0	2	1	1	1	1	0	1	0	0	0	0	0	1	0	0	0	0	0	1	0	0	1	0	1	1	0	0	0	1	0	0	0	0	1	0	0	0	0
1338	1	44	2	0	1	1	0	0	2	1	1	2	1	1	1	1	0	1	0	0	0	0	0	2	1	0	0	0	1	0	0	0	1	0	1	1	0	0	0	1	1	1	0	1	1	0	0	0	0
99	1	61	2	0	1	0	0	0	4	0	1	1	1	1	1	1	1	1	1	0	0	0	0	0	0	0	0	0	0	1	0	1	1	0	1	0	0	0	0	1	1	1	0	0	1	0	0	0	0
2138	1	36	2	0	1	0	0	0	2	0	1	2	1	1	1	1	1	0	0	0	0	1	0	2	0	0	0	1	0	0	0	0	0	0	1	1	0	1	0	1	1	0	0	0	0	0	0	0	0
3956	1	64	2	0	1	0	0	0	5	3	1	1	3	1	1	1	1	1	1	0	0	0	0	1	1	0	0	0	0	1	0	1	1	0	1	0	0	0	0	1	1	1	0	0	1	0	0	0	0
1687	0	61	4	1	0	0	0	0	4	0	1	1	1	1	1	1	0	0	0	0	0	0	0	1	1	0	0	1	0	0	0	0	0	0	1	1	1	0	0	1	0	0	0	0	0	1	1	0	0
2867	1	26	0	1	0	0	0	0	4	0	1	2	1	0	1	1	0	1	0	0	0	0	0	2	0	0	0	0	0	1	0	0	1	0	0	1	1	0	0	1	0	0	0	1	0	0	0	0	0
250	0	42	0	1	0	0	0	0	5	0	1	2	1	1	1	1	0	0	0	0	0	0	0	1	1	0	0	0	0	0	0	0	1	0	1	1	0	0	0	1	0	0	0	0	0	1	0	0	0
1471	1	64	2	0	1	0	0	0	4	0	1	2	4	0	1	1	1	0	0	0	0	0	0	0	0	0	0	0	0	1	0	1	1	0	0	0	0	0	1	1	1	0	0	0	0	0	0	0	0
471	1	67	4	0	1	1	0	0	4	0	1	2	1	1	1	1	1	0	0	0	0	0	0	1	0	0	0	0	0	1	0	1	0	1	0	1	0	0	0	1	0	0	0	0	1	0	0	0	0
2531	1	55	4	1	0	0	0	0	5	2	1	1	1	0	1	1	1	0	0	0	0	0	0	1	0	0	0	0	0	1	0	1	0	0	1	1	0	0	0	1	0	0	0	0	0	1	0	0	1
2562	1	48	2	0	1	1	0	0	4	0	1	1	1	0	1	1	1	0	0	0	0	1	0	1	0	0	0	0	0	1	0	1	0	0	1	0	0	1	0	1	0	0	0	1	1	0	0	0	1
2682	1	45	2	0	1	1	0	0	2	0	0	2	1	1	1	1	1	1	0	0	0	0	0	1	0	0	0	0	0	1	0	1	0	0	1	1	0	0	0	1	0	0	0	0	1	0	0	0	0
2503	1	37	2	0	1	1	1	0	4	0	1	1	1	1	1	0	0	0	0	0	0	0	0	1	0	0	0	1	0	0	0	1	1	1	0	0	0	0	0	1	1	0	1	0	1	0	0	0	0
1945	1	45	2	0	1	1	0	0	2	0	1	2	1	1	1	1	0	1	0	0	0	0	0	1	1	0	0	1	1	0	0	0	1	0	0	0	1	1	0	1	1	0	0	0	1	0	0	0	0
136	1	44	2	0	1	1	0	0	5	0	1	1	3	0	1	1	0	0	0	0	0	0	0	1	0	0	0	0	0	1	0	1	1	0	1	0	0	0	0	1	1	0	0	1	1	0	0	0	1
2509	1	70	4	1	0	0	0	0	5	2	1	0		1	1	1	1	0	0	0	0	0	0	1	0	0	0	0	0	1	0	0	1	0	1	1	0	0	0	1	0	0	0	0	0	1	0	0	1
1448	1	55	6	1	0	0	0	0	5	0	1	2	1	0	1	1	0	1	1	0	0	0	0	1	0	0	0	0	0	1	0	1	1	0	0	1	0	0	0	1	0	0	0	0	0	1	0	0	0
3624	1	45	2	0	1	1	0	0	4	0	1	0		1	0	0	0	0	0	0	0	0	1	0	0	0	0	0	0	0	1	1	1	1	0	0	0	0	0	1	0	0	0	0	0	1	0	0	0
2768	1	54	2	0	1	0	0	0	2	0	1	2	1	1	1	1	1	0	1	0	0	1	0	2	0	0	0	1	0	1	0	0	1	0	1	1	0	0	0	1	0	0	0	0	0	1	0	0	0
2137	1	62	2	0	1	0	0	0	5	3	1	1	4	1	1	1	1	1	0	0	0	0	0	0	0	0	0	1	0	1	0	1	1	1	0	0	0	0	0	2	0	0	0	0	0	1	0	0	0
313	1	45	2	0	1	1	0	0	4	0	1	2	1	0	0	0	1	0	0	0	0	0	0	1	0	0	0	0	0	1	0	0	1	0	1	1	0	0	0	1	0	0	0	0	0	1	0	0	0
3271	0	37	2	0	1	1	0	0	5	0	1	0		1	1	1	0	0	0	0	1	0	0	0	0	0	0	1	0	0	0	1	1	0	0	0	0	0	0	1	1	1	0	0	1	0	0	0	0
3745	1	42	2	0	1	1	0	0	4	0	1	2	1	1	1	1	0	1	0	0	0	0	0	2	1	0	0	0	1	0	0	1	1	0	0	1	0	0	0	1	1	1	1	0	1	0	0	0	0
1083	1	42	2	0	1	1	0	0	4	0	0	2	3	0	1	1	0	1	0	0	0	0	0	2	0	0	0	0	1	1	0	0	1	0	1	1	0	0	0	2	1	0	1	0	0	0	0	0	1
2098	1	68	2	0	1	0	0	0	5	0	1	2	1	1	1	1	1	1	0	0	0	0	0	1	1	0	0	1	0	0	0	1	1	0	1	0	0	0	0	1	0	0	0	0	0	1	0	0	0
2476	1	44	2	0	1	0	0	0	5	0	1	2	1	1	1	1	1	1	1	0	0	0	0	2	1	1	0	0	0	1	0	1	1	0	1	0	0	0	0	3	1	1	1	1	1	0	0	0	0
3354	1	61	2	0	1	0	0	0	2	0	1	2	5	0	1	1	0	0	0	0	0	0	0	0	0	0	0	0	0	0	1	0	1	0	1	0	0	0	0	1	1	0	0	0	0	0	0	0	0
3506	1	32	1	1	0	0	0	0	5	0	1	2	3	0	0	1	0	0	0	0	0	0	0	2	1	0	0	0	0	0	0	1	1	0	1	0	0	0	0	2	1	0	1	1	1	0	0	0	0
3884	1	53	2	0	1	1	0	0	4	0	1	2	1	0	1	1	0	0	0	0	0	0	0	1	1	0	0	0	0	0	0	1	1	0	1	0	0	0	0	1	1	0	0	0	1	0	0	0	1
2920	1	48	2	0	1	1	0	0	5	0	1	2	1	0	1	1	0	0	1	0	0	0	0	0	0	0	0	0	0	0	1	0	1	0	0	0	1	0	1	1	0	0	0	0	1	0	0	0	0
3824	1	64	2	0	1	1	0	0	2	0	1	2	1	1	1	1	1	0	1	0	0	1	0	2	0	0	0	0	0	0	1	1	0	0	1	1	0	0	0	1	0	0	0	1	0	0	0	0	0
37	1	31	0	1	0	0	0	0	4	0	1	1	1	0	1	0	0	0	0	0	0	0	0	0	0	0	0	1	0	0	0	0	1	1	1	0	0	0	0	1	1	0	0	1	1	0	0	0	0
413	1	40	0	0	0	0	1	0	4	2	0	1	3	1	1	1	1	1	1	1	0	0	0	0	0	0	0	1	0	1	0	0	0	0	1	0	1	0	0	3	1	1	0	1	1	0	0	0	0
1862	1	44	2	0	1	1	0	0	5	3	1	0		1	0	1	0	1	0	0	0	0	0	1	0	0	0	0	1	0	0	1	1	1	0	0	0	0	0	1	0	0	1	0	1	0	1	0	0
377	1	58	2	0	1	0	0	0	3	2	1	2	5	1	1	1	1	0	0	0	0	0	0	0	0	0	0	1	0	0	0	0	1	0	1	0	1	0	0	1	0	0	0	0	0	1	0	0	0
2709	0	55	2	0	1	0	0	0	4	0	1	2	2	1	1	1	1	0	0	0	0	0	0	1	1	0	0	0	0	0	0	1	1	0	0	1	0	0	0	1	0	0	0	0	0	1	0	0	0
646	1	49	4	1	0	0	0	0	5	0	0	2	5	1	1	1	0	0	0	0	0	0	0	0	0	0	0	0	0	0	1	0	0	0	1	1	1	0	0	1	0	0	0	0	0	1	0	0	0
1711	1	46	2	0	1	0	0	0	5	0	0	2	4	1	0	1	1	1	1	1	0	0	0	2	1	0	0	0	0	0	0	0	1	0	0	1	1	0	0	1	1	1	0	1	1	0	0	0	0
3829	1		0	1	0	0	0	0	4	0	1	2	2	1	0	1	0	0	0	0	0	0	0	1	0	0	0	0	0	1	0	1	1	1	0	0	0	0	0	1	0	0	0	0	0	1	0	0	0
1809	1	45	2	0	1	1	1	0	4	2	1	2	3	1	1	1	0	0	1	0	0	0	0	1	1	0	0	0	0	0	0	0	1	0	1	0	0	1	0	1	0	0	0	0	1	0	0	0	0
2055	1	49	0	1	0	0	0	0	4	0	1	1	1	1	0	1	1	0	0	0	0	0	0	1	1	0	0	0	0	0	0	1	1	0	1	0	0	0	0	1	1	0	0	0	0	0	0	1	0
1076	1	76	2	0	1	0	0	0	5	0	1	1	1	0	0	1	0	0	0	0	0	0	0	2	1	0	0	0	0	0	0	0	1	0	1	1	0	0	0	1	1	0	0	0	0	0	0	0	1
2784	1	42	4	1	0	0	0	0	5	0	0	2	3	0	1	1	0	1	0	0	0	0	0	1	1	0	0	0	0	0	0	0	1	0	0	1	0	1	0	1	0	0	0	0	1	0	0	0	0
3814	1	47	2	0	1	0	1	0	4	0	1	2	4	1	1	1	0	0	0	0	0	0	0	1	1	0	0	0	0	0	0	1	1	1	0	0	0	0	0	1	1	0	0	0	1	0	0	0	0
3321	1	37	2	0	1	0	0	0	5	3	1	2	1	1	1	1	0	1	0	1	0	0	0	1	0	0	0	1	0	0	0	1	0	1	0	1	0	0	0	2	1	0	1	0	1	0	0	0	0
3696	1	52	3	0	1	1	0	0	5	0	0	0		1	1	1	1	0	0	0	0	0	0	1	0	0	0	0	0	1	0	0	1	1	1	0	0	0	0	1	0	0	0	0	0	1	0	0	0
2599	1	38	0	1	0	0	0	0	5	0	1	2	1	1	1	1	1	0	0	0	0	0	0	2	1	0	0	0	0	0	0	1	1	0	1	0	0	0	0	1	1	1	1	1	0	0	0	0	0
1706	1	46	2	0	1	1	0	0	5	3	0	0		1	1	1	0	1	0	1	0	0	0	1	0	0	0	0	0	1	0	1	1	1	0	0	0	0	0	2	1	1	0	1	1	0	0	0	0
2367	1		0	1	0	0	0	0	2	0	1	2	1	0	0	1	0	0	0	0	0	0	0	1	1	0	0	0	0	0	0	0	1	0	1	1	0	0	0	1	0	0	0	0	0	1	0	0	1
2798	0	59	2	0	1	1	0	0	2	0	1	2	1	1	1	1	0	1	0	0	1	0	0	2	0	0	0	0	0	1	0	1	1	0	1	0	0	0	0	1	1	0	0	1	0	0	0	0	0
1062	1	62	2	0	1	0	0	0	5	0	1	2	1	1	0	1	1	1	0	0	0	0	0	1	0	0	0	0	1	0	0	1	1	0	1	0	0	0	0	1	0	1	0	0	1	0	0	0	0
1307	1	57	0	1	0	0	0	0	2	0	1	1	1	1	1	1	1	0	1	0	0	0	0	2	1	0	0	0	0	1	0	1	1	0	1	0	0	0	0	1	1	0	0	0	1	0	0	0	1
2590	0	46	2	0	1	1	0	0	2	0	0	2	1	1	1	1	1	0	0	0	0	0	0	1	0	0	0	0	0	1	0	0	1	0	1	0	1	0	0	1	1	1	0	1	1	0	0	0	0
2415	1	38	0	1	0	0	0	0	5	3	1	2	1	0	0	0	0	0	0	0	0	0	1	0	0	0	0	0	0	0	1	0	1	0	1	0	0	0	1	1	0	0	0	0	0	1	0	0	0
1090	1	71	6	1	0	0	0	0	5	0	1	2	1	1	1	1	1	0	0	0	0	0	0	2	1	0	0	0	0	0	0	0	0	0	1	1	1	0	0	1	0	0	0	0	0	1	0	1	0
3655	1	37	2	0	1	0	0	0	5	3	1	2	2	0	0	0	0	0	0	0	0	0	1	0	0	0	0	0	0	0	1	1	0	1	0	0	0	0	1	2	0	0	0	0	0	1	0	0	0
1482	1	32	2	0	1	0	0	0	4	0	1	2	1	1	1	1	1	0	1	0	0	0	0	1	1	0	0	1	0	0	0	1	0	0	1	1	0	0	0	1	0	0	0	0	0	1	0	0	0
2284	1	45	6	0	1	1	0	0	1	0	1	0		1	1	1	1	1	1	0	0	0	0	1	0	0	0	0	0	1	0	1	1	0	0	1	0	0	0	2	0	0	0	0	0	1	0	0	0
2883	1	55	2	0	0	1	1	0	3	0	1	0		1	1	1	1	1	0	0	0	0	0	1	0	0	0	0	0	1	0	1	0	0	1	0	1	0	0	1	0	0	1	1	0	0	0	0	0
1792	1	44	4	1	0	1	0	0	4	0	1	2	1	1	1	1	1	1	0	1	1	1	0	2	1	0	0	0	0	1	0	0	1	0	1	1	0	0	0	2	1	1	1	1	1	0	0	0	0
3614	1	30	0	1	0	0	0	0	4	0	1	2	4	0	1	0	0	0	0	0	0	0	0	0	0	0	0	0	0	0	1	1	0	0	0	0	0	1	1	1	0	0	0	1	1	0	0	0	0
2746	1	55	0	1	0	0	0	0	5	0	1	2	4	1	1	1	1	0	0	0	0	0	0	1	1	0	0	1	1	0	0	1	1	0	1	0	0	0	0	1	1	1	0	0	1	0	0	0	0
720	1	60	2	0	1	0	0	0	4	0	1	1	1	1	1	1	1	1	1	0	0	0	0	2	1	1	1	0	1	0	0	0	0	0	1	0	1	1	0	1	1	1	1	1	1	0	0	0	0
2950	1	26	0	1	0	0	0	0	4	0	1	2	2	0	0	1	0	0	0	0	0	0	0	1	1	0	0	0	0	1	0	1	1	0	0	1	0	0	0	2	1	0	0	0	0	0	0	0	0
1268	1	35	0	1	0	0	0	0	4	0	1	0		0	0	0	0	0	0	0	0	0	1	0	0	0	0	0	0	0	1	1	0	0	0	0	0	0	1	3	0	0	0	0	0	1	0	0	0
2954	1	52	0	1	0	0	0	0	5	3	1	2	1	1	0	1	1	1	0	1	0	0	0	0	0	0	0	0	0	0	1	0	0	1	1	1	0	0	0	2	0	0	0	0	0	1	0	0	1
3266	1	48	4	1	0	0	0	0	5	0	1	2	1	0	0	0	0	0	0	0	0	0	1	0	0	0	0	0	0	0	1	0	0	0	1	0	1	1	0	1	0	0	0	0	0	1	0	0	0
3800	0	57	4	0	1	0	0	0	1	0	0	0		0	1	1	1	0	1	0	0	0	0	1	0	0	0	0	0	1	0	1	1	0	1	0	0	0	0	1	0	0	0	0	0	1	0	0	0
1422	1	55	2	0	1	0	1	0	5	0	0	2	4	0	1	1	1	0	0	0	0	0	0	0	0	0	0	0	0	1	0	0	1	0	0	1	1	0	0	1	1	0	0	0	1	0	0	0	0
1120	1	69	2	0	1	0	0	0	5	0	1	2	1	1	1	1	0	0	0	0	0	1	0	2	0	0	0	0	0	1	0	0	1	0	1	1	0	0	0	1	1	0	0	0	1	0	0	0	0
2442	1	43	2	0	1	1	0	0	4	0	1	2	1	1	1	0	0	0	0	0	0	1	0	2	0	1	0	0	0	0	0	1	1	0	0	0	0	0	0	3	1	0	0	0	0	0	0	0	0
2497	1	67	0	1	0	0	0	0	4	0	1	1	1	1	0	0	1	0	1	0	0	0	0	2	1	0	0	0	0	0	0	1	1	0	0	0	1	0	0	1	1	1	0	0	0	0	0	0	0
80	1	60	2	0	1	1	0	0	5	0	1	2	1	1	1	1	1	1	0	0	0	1	0	2	1	0	0	0	1	1	0	0	1	0	1	1	0	0	0	1	0	0	0	0	1	0	0	0	0
3192	1	66	2	0	1	0	0	0	5	0	1	1	1	1	0	0	1	1	0	0	0	0	0	1	0	0	0	0	0	1	0	1	0	0	1	1	0	0	0	1	0	0	0	0	0	1	0	1	0
2622	1	45	2	0	1	1	0	0	5	0	1	2	2	1	1	1	1	1	0	0	0	0	0	2	1	0	0	1	0	0	0	1	1	0	1	0	0	0	0	1	1	1	0	1	1	0	0	0	0
901	1	67	4	1	0	0	0	0	2	1	1	1	1	1	1	1	1	0	1	0	0	0	0	1	1	0	0	0	1	0	0	0	1	0	1	0	1	0	0	2	0	0	0	0	0	1	0	0	1
1252	1	50	2	0	1	1	0	0	5	0	0	2	3	0	1	1	0	1	0	0	0	0	0	3	0	0	0	0	0	1	0	0	1	0	0	1	1	0	0	1	1	1	1	1	0	0	0	0	0
3048	1	55	2	0	1	1	0	0	4	2	1	2	4	1	1	1	1	1	1	1	0	0	0	1	1	1	0	1	1	1	0	1	1	0	0	1	0	0	0	1	1	1	1	1	1	0	0	0	0
3320	1	36	0	0	0	0	0	1	4	2	1	1	2	1	1	1	0	0	0	0	0	0	0	1	1	0	0	0	0	0	0	0	1	0	0	1	1	0	0	2	1	0	0	1	1	0	0	1	0
3730	1	56	2	0	1	1	0	0	5	0	1	2	3	1	0	1	1	1	0	0	0	0	0	1	0	0	0	0	0	1	0	0	0	0	1	1	0	1	0	1	1	1	0	1	0	0	0	0	0
3749	1	26	0	1	0	0	0	0	4	0	1	2	3	0	1	1	0	0	0	0	0	0	0	1	0	0	0	0	0	1	0	1	1	1	0	0	0	0	0	1	1	0	1	1	1	0	0	0	0
1118	1	36	2	0	1	1	0	0	5	3	1	0		1	1	1	1	1	0	1	0	0	0	2	1	0	0	0	0	0	0	1	1	1	0	0	0	0	0	2	1	1	0	0	1	0	0	0	0
203	0	34	2	0	1	1	0	0	4	0	1	2	2	1	0	0	0	0	0	1	0	0	0	1	0	0	0	0	0	1	0	0	1	1	0	1	0	0	0	1	0	0	0	0	0	1	0	1	1
2266	1	29	2	0	1	0	0	0	5	0	1	2	1	0	1	1	0	0	0	0	0	0	0	2	0	0	0	1	1	0	0	0	1	1	0	1	0	0	0	1	1	0	0	0	1	0	0	0	0
2278	1	68	2	0	1	0	0	0	5	0	1	2	4	1	1	1	1	0	0	0	0	0	0	1	0	0	0	1	0	1	0	1	0	0	1	0	1	0	0	1	1	0	0	0	1	0	0	0	0
3815	1	61	4	1	0	0	0	0	4	0	1	1	1	1	1	1	1	1	0	0	0	1	0	2	1	0	0	0	0	0	0	1	1	0	1	0	0	0	0	1	1	1	1	1	1	0	0	0	0
2704	1	53	2	0	1	1	0	0	5	0	1	2	2	1	1	1	1	1	0	0	0	0	0	1	0	0	0	0	1	1	0	0	1	0	1	1	0	0	0	2	1	1	0	0	0	0	0	0	0
3929	1	36	2	0	1	0	0	0	2	0	1	2	2	1	1	1	1	0	0	0	0	0	0	2	0	0	0	0	1	0	0	1	1	0	0	1	0	0	0	1	1	0	0	0	1	0	0	0	0
657	1	49	2	0	1	0	0	0	4	0	1	2	1	1	1	1	1	1	0	0	0	0	0	2	0	0	0	0	1	0	0	0	1	0	1	1	0	0	0	1	1	1	1	1	1	0	0	0	0
31	1	36	2	0	1	1	0	0	4	0	1	2	1	0	1	1	0	0	0	0	0	0	0	1	1	0	0	1	0	0	0	0	0	1	0	1	0	1	0	1	1	0	0	0	1	0	0	0	0
51	1	59	2	0	1	0	0	0	5	0	1	2	1	1	1	1	1	1	0	0	0	0	0	2	1	0	0	0	0	0	0	0	1	0	1	1	0	0	0	1	1	1	0	0	0	0	0	0	0
563	0	31	0	1	0	0	0	0	4	0	0	0		0	0	1	0	0	0	0	0	0	0	2	1	0	0	0	0	0	0	1	1	0	0	0	0	0	1	1	1	0	0	0	0	0	0	0	0
1432	1	55	2	0	1	1	0	0	5	0	0	2	1	1	1	1	1	1	1	1	1	0	0	2	1	0	0	0	0	1	0	0	0	0	1	1	0	1	0	1	1	1	1	1	1	0	0	0	0
1004	1	58	2	0	1	1	0	0	5	3	1	2	5	1	1	1	1	1	0	0	0	0	0	1	1	0	0	0	0	0	0	0	1	1	0	1	0	0	0	2	1	1	1	1	1	0	0	0	0
1017	1	63	2	0	1	0	0	0	2	0	1	1	1	1	1	1	1	0	1	0	0	1	0	2	1	1	0	0	0	0	0	0	0	0	1	0	1	1	0	1	1	0	1	1	1	0	0	0	0
2482	0		0	1	0	0	0	0	5	0	0	2	1	1	1	1	1	1	0	0	0	0	0	1	0	0	0	0	0	1	0	1	0	0	1	1	0	0	0	1	0	0	0	1	0	0	0	0	0
2280	1	56	0	1	0	0	0	0	5	0	1	2	5	0	1	1	0	0	0	0	0	0	0	2	1	0	0	0	0	0	0	0	1	0	1	1	0	0	0	1	1	0	0	0	0	0	0	0	0
3270	1	47	2	0	1	1	0	0	5	0	1	0		1	0	1	1	1	1	1	0	0	0	1	1	0	0	0	1	0	0	1	1	0	0	1	0	0	0	2	1	1	1	1	1	0	0	0	0
805	1	46	0	1	0	0	0	0	5	0	1	2	1	1	0	1	1	1	0	1	0	0	0	1	1	0	0	0	0	0	0	1	1	0	0	1	0	0	0	1	1	1	1	1	1	0	0	0	0
2856	0	36	2	0	1	1	0	0	5	0	1	2	1	1	0	1	0	0	0	0	1	0	0	1	1	0	0	1	0	0	0	1	1	0	0	1	0	0	0	2	1	0	0	0	1	0	0	0	0
785	1	46	2	0	1	1	0	0	4	0	1	2	2	1	1	1	1	1	0	0	0	0	0	1	1	0	0	0	1	0	0	0	1	1	1	0	0	0	0	1	1	1	0	0	1	0	0	0	0
3536	1	54	1	1	0	0	0	0	4	0	1	2	2	1	0	0	1	0	0	0	0	0	0	1	0	0	0	0	0	1	0	0	1	1	0	1	0	0	0	1	0	0	0	0	0	1	0	0	0
3499	1	71	2	0	1	0	0	0	5	3	1	0		0	0	1	1	1	0	1	0	0	0	0	0	0	0	0	0	1	0	1	1	1	0	0	0	0	0	2	1	0	1	0	0	0	0	0	0
3042	1	78	2	0	1	0	0	0	4	0	1	2	1	0	0	1	1	0	1	0	0	0	0	2	1	0	0	0	0	0	0	0	1	0	1	0	1	0	0	1	0	0	0	0	0	1	0	0	1
1633	1		3	0	1	0	1	0	4	0	1	2	3	1	1	1	1	0	0	0	0	1	0	2	0	1	0	0	0	0	0	0	0	1	1	1	0	0	0	1	1	0	1	0	0	0	0	0	0
266	1	40	2	0	1	1	0	0	5	0	1	1	2	0	0	0	0	0	0	0	0	0	1	0	0	0	0	0	0	0	1	1	0	0	1	0	0	0	1	1	0	0	0	0	1	0	0	0	0
308	0	57	2	0	1	0	0	0	3	0	1	2	2	1	1	1	1	1	1	1	0	0	0	2	1	1	1	0	0	0	0	0	1	0	1	1	0	0	0	1	1	1	0	1	1	0	0	1	0
249	1	65	4	1	0	0	0	0	5	3	1	0		0	1	0	1	0	0	0	0	0	0	0	0	0	0	0	0	0	1	0	1	0	1	0	1	0	0	1	0	0	0	0	0	1	0	0	0
212	1	56	2	0	1	0	0	0	5	3	1	2	3	1	1	1	1	0	0	0	0	0	0	1	0	0	0	0	0	1	0	0	1	0	1	1	0	0	0	1	1	0	0	0	1	0	0	0	0
1716	1	45	2	0	1	1	0	0	4	0	1	0		1	1	1	1	1	0	0	0	0	0	1	1	0	0	1	0	1	0	0	1	1	1	0	0	0	0	1	1	1	1	1	1	0	0	0	0
1427	1	45	2	0	1	0	0	0	5	0	0	1	3	1	1	1	1	0	1	0	0	0	0	1	1	1	0	0	0	0	0	1	1	0	1	0	0	0	0	2	0	1	1	0	0	0	0	0	0
1912	1	32	3	0	1	0	0	0		0	1	2	1	0	0	0	0	0	0	0	0	0	1	0	0	0	0	0	0	0	1	0	0	0	0	1	0	0	1	1	1	1	0	0	0	0	0	0	1
844	1	49	2	0	0	1	0	0	4	0	1	1	1	1	1	1	1	1	0	0	0	0	0	2	1	0	0	0	0	0	0	1	1	0	1	0	0	0	0	1	1	1	0	0	0	0	0	0	0
1463	1	52	0	1	0	0	0	0	4	0	1	2	5	1	0	1	1	0	0	0	0	0	0	0	0	0	0	0	0	0	1	0	1	0	0	1	0	1	0	1	0	0	0	1	0	0	0	0	1
719	1	29	0	1	0	0	0	0	4	0	1	2	3	0	1	1	0	0	0	0	0	0	0	1	1	0	0	0	0	0	0	1	1	0	0	0	0	1	0	2	1	0	1	0	0	0	0	0	0
2187	1	34	2	0	1	1	0	0	5	0	1	2	2	1	0	1	0	1	0	0	0	0	0	2	1	0	0	0	0	0	0	0	1	0	1	0	0	0	0	1	0	0	0	0	0	0	0	0	0
2848	0	56	3	0	1	0	0	0	3	0	1	1	3	1	1	1	1	1	1	0	0	0	0	3	1	1	0	0	0	0	0	0	1	0	0	1	0	1	0	1	0	1	1	0	1	0	0	0	0
3014	1	39	2	0	1	0	0	0	4	0	1	0		1	1	1	1	1	1	0	0	0	0	1	0	0	0	0	0	1	0	1	1	0	1	0	0	0	0	1	1	0	0	0	0	0	0	0	0
185	1	48	2	0	1	1	0	0	4	0	1	2	1	1	1	1	1	0	0	0	0	1	0	1	1	0	1	0	0	1	0	1	1	0	0	0	1	0	0	1	1	0	0	1	1	0	0	0	0
3360	1	64	2	0	0	1	0	0	4	0	1	2	1	1	1	1	1	0	0	0	0	0	0	1	0	0	0	0	0	1	0	0	1	1	1	0	0	0	0	1	0	0	0	0	1	0	0	0	0
420	1	35	2	0	1	0	0	0	5	0	1	2	1	1	1	1	0	0	0	0	0	0	0	2	1	0	0	0	0	0	0	1	1	0	1	0	0	0	0	1	1	1	0	1	1	0	0	0	0
1474	1	39	2	0	1	1	0	0	5	0	0	2	3	0	0	0	0	0	0	0	0	0	1	0	0	0	0	0	0	0	1	0	1	0	0	1	1	0	0	1	0	0	0	0	0	1	0	0	0
251	1	69	4	1	0	0	0	0	5	0	1	1	1	1	1	1	1	0	1	0	1	1	0	2	0	0	0	0	0	1	0	0	1	0	1	0	0	1	0	1	0	0	0	0	0	1	0	0	0
25	1	67	2	0	1	0	0	0	5	0	1	2	1	1	1	1	1	1	0	0	0	0	0	2	0	0	0	0	0	1	0	0	1	0	1	0	0	1	0	1	1	1	0	1	1	0	0	0	0
1332	1	67	1	0	1	0	0	0	2	1	1	2	1	1	1	1	1	0	0	0	0	0	0	1	0	0	0	0	0	1	0	0	1	1	0	0	0	1	0	2	0	0	1	0	0	0	0	0	0
1866	1	38	2	0	1	1	0	0	4	0	1	2	3	1	1	1	0	1	0	0	0	0	0	1	1	0	0	1	0	0	0	0	1	0	1	1	0	0	0	1	1	0	1	0	0	0	0	0	0
2991	1	40	1	1	0	0	0	0	2	1	1	1	3	1	1	1	1	1	1	0	0	0	0	1	1	0	0	0	0	0	0	0	1	0	1	0	0	1	0	1	1	1	0	1	1	0	0	0	0
2925	1	76	2	0	1	0	0	0	5	2	1	1	1	1	1	1	0	0	0	0	1	0	0	0	0	0	0	0	0	1	0	1	0	0	1	0	1	0	0	2	0	0	0	0	0	1	0	0	0
776	1	46	2	0	1	0	0	0	5	0	1	2	1	0	1	1	0	1	0	0	0	0	0	1	0	0	0	0	1	0	0	1	1	0	1	0	0	0	0	1	1	0	0	0	1	0	0	0	1
1209	1	59	2	0	1	1	0	0	2	0	1	2	1	1	1	1	0	0	0	0	0	0	0	2	1	0	0	0	0	0	0	1	1	0	1	0	0	0	0	1	0	0	0	1	1	0	0	0	0
1476	1	47	2	0	1	0	0	0	2	0	1	2	1	1	1	1	1	1	0	1	0	0	0	0	0	0	0	0	0	0	1	0	1	1	1	0	0	0	0	1	1	0	1	0	1	0	0	0	0
1248	0	52	2	0	1	0	0	0	2	0	1	1	1	1	1	1	0	1	0	0	0	0	0	0	0	0	0	0	0	1	0	0	1	0	1	1	0	0	0	2	1	1	0	1	0	0	0	0	0
820	0	58	1	1	0	0	0	0	3	0	1	2	1	1	1	1	1	0	0	0	0	0	0	1	0	0	0	1	0	0	0	0	1	0	1	1	0	0	0	1	1	1	1	1	1	0	0	0	0
462	1	36	2	0	1	0	0	0	5	3	1	2	2	1	1	1	0	0	0	0	0	0	0	1	1	0	0	0	0	0	0	1	1	0	0	1	0	0	0	1	1	1	1	0	1	0	0	0	0
1339	1	33	2	0	1	1	0	0	5	0	1	2	1	1	1	1	1	0	0	0	0	0	0	0	0	0	0	0	0	1	0	1	0	0	1	1	0	0	0	1	0	0	0	0	0	1	0	0	0
1113	1	45	2	0	1	1	0	0	4	1	1	2	5	1	1	1	1	1	0	1	0	0	0	1	0	0	0	1	1	1	0	0	1	1	1	0	0	0	0	3	1	1	0	1	1	0	0	0	0
465	1		0	1	0	0	0	0	5	3	1	0		0	0	0	0	0	0	0	0	0	1	0	0	0	0	0	0	0	1	1	1	0	0	1	0	0	0	2	1	0	0	0	0	0	0	0	0
3150	1	53	2	0	1	0	0	0	4	0	1	2	1	1	0	1	0	0	1	0	0	1	0	2	1	0	0	0	0	0	0	1	1	0	1	0	0	0	0	1	0	0	0	0	1	0	0	0	0
635	1	34	0	1	0	0	0	0	4	0	0	2	2	1	1	1	0	1	0	1	0	0	0	2	1	0	0	0	0	1	0	1	1	0	0	1	0	0	0	1	1	0	0	1	0	0	0	0	0
1157	1	30	2	0	1	0	0	0	4	0	1	2	1	1	1	1	0	0	0	0	0	0	0	0	0	0	0	1	0	1	0	1	0	0	1	1	0	0	0	1	0	0	0	0	0	1	0	0	0
596	1	72	1	0	1	0	0	0	5	2	1	2	1	1	1	1	1	0	0	0	1	0	0	1	0	0	0	0	0	1	0	1	1	0	1	0	0	0	0	1	1	0	0	1	0	0	0	1	0
3986	1	61	2	0	0	1	0	0	2	0	1	1	3	1	1	1	1	0	0	1	1	0	0	1	1	0	0	0	0	0	0	0	1	0	1	0	0	1	0	1	1	1	0	0	0	0	0	0	0
3213	1	31	2	0	1	0	0	0	4	0	1	1	1	1	0	1	1	1	0	0	0	0	0	2	1	0	0	0	0	0	0	1	1	1	0	0	0	0	0	2	1	1	1	1	1	0	0	0	0
222	1	37	2	0	1	0	0	0	2	0	1	1	1	1	1	1	1	0	0	0	0	0	0	1	1	0	0	1	0	0	0	1	1	0	1	0	0	0	0	1	1	0	0	0	0	0	0	0	0
1147	0	61	3	0	1	0	0	0	4	3	1	2	2	1	1	1	1	0	1	0	0	0	0	1	1	1	0	0	0	0	0	0	0	1	0	1	1	0	0	2	0	0	0	0	1	0	0	0	0
1936	1	25	0	1	0	0	0	0	4	0	1	2	3	1	1	1	1	1	0	0	0	0	0	2	1	1	1	1	1	1	0	0	1	0	1	0	0	0	0	1	1	1	1	1	1	0	0	0	0
2485	1	62	2	0	1	0	0	0	4	0	1	2	2	1	1	1	0	0	0	0	0	1	0	2	1	0	0	1	0	0	0	1	0	0	1	1	0	0	0	1	0	0	0	0	0	1	0	0	0
1216	0	49	2	0	1	1	0	0	5	3	1	2	1	0	0	1	1	0	0	0	1	1	0	0	0	0	0	0	0	0	1	0	1	1	0	1	0	0	0	1	0	0	0	0	1	0	0	0	0
2350	1	44	3	0	1	0	0	0	4	0	1	2	2	0	0	1	0	0	0	0	0	0	0	1	0	0	1	0	0	0	0	0	0	1	1	0	0	1	0	1	0	0	1	0	0	0	0	0	0
3902	1	33	0	1	0	0	0	0	4	0	1	2	1	0	0	0	0	0	0	0	0	0	1	0	0	0	0	0	0	0	1	0	0	0	1	1	1	0	0	1	1	0	0	0	0	0	0	0	0
3766	1	66	2	0	0	1	1	0	5	0	1	1	3	1	0	1	0	0	0	0	0	0	0	1	0	0	0	0	0	1	0	1	1	0	1	0	0	0	0	1	1	0	1	0	0	0	0	0	0
2637	1	45	2	0	1	1	0	0	5	0	1	2	1	1	1	0	0	0	0	0	0	0	0	1	0	0	0	1	0	0	0	0	0	0	1	0	1	1	0	2	0	0	0	0	0	1	0	0	1
3049	1	34	2	0	1	1	0	0	2	0	1	2	1	0	1	1	0	0	0	0	0	0	0	1	0	0	0	0	0	1	0	1	0	1	1	0	0	0	0	1	0	0	0	0	1	0	0	0	0
3008	1	62	4	1	0	0	0	0	4	0	1	2	1	0	0	0	0	0	0	0	0	0	1	0	0	0	0	0	0	0	1	1	1	0	1	0	0	0	0	1	0	0	0	0	0	1	0	0	0
3229	1	35	2	0	1	1	0	0	4	0	1	2	1	0	1	1	0	0	0	0	1	0	0	1	0	0	0	0	0	1	0	0	1	0	1	1	0	0	0	1	0	0	0	0	1	0	0	0	0
1064	1	50	4	1	0	1	0	0	2	0	1	0		0	1	1	1	1	0	0	0	0	0	2	1	0	0	0	0	0	0	1	1	0	0	1	0	0	0	1	1	1	0	0	1	0	0	0	0
223	1	45	0	1	0	0	0	0	4	0	1	0		1	1	1	0	1	0	0	0	0	0	1	1	0	0	1	1	0	0	0	1	0	0	1	1	0	0	1	1	1	1	0	0	0	0	0	0
1481	1	49	2	0	1	1	0	0	4	0	1	2	2	1	0	1	0	0	0	0	0	0	0	1	1	0	0	0	0	0	0	1	0	0	1	1	0	0	0	1	1	1	0	0	1	0	0	0	0
464	1	72	2	0	1	0	0	0	2	1	1	1	1	1	1	1	1	0	0	0	0	0	0	1	0	0	0	0	0	1	0	0	1	0	1	1	0	0	0	1	1	0	0	0	0	0	0	0	0
1857	1	33	2	0	1	1	0	0	2	0	1	2	1	1	1	1	0	0	0	0	0	0	0	1	1	0	0	1	0	0	0	1	0	0	1	1	0	0	0	1	1	0	0	0	1	0	0	1	0
1000	1	28	0	1	0	0	0	0	5	0	0	1	1	0	0	1	0	0	0	1	0	0	0	2	1	0	0	0	0	0	0	0	1	0	1	1	0	0	0	1	1	1	1	1	1	0	0	0	0
3593	1	31	2	0	1	0	0	0	4	0	1	2	2	0	1	1	0	0	0	0	0	0	0	1	1	0	0	0	0	0	0	1	1	0	0	1	0	0	0	1	0	1	0	0	0	0	0	0	0
3119	1	35	1	1	0	0	0	0	2	0	1	2	2	0	1	1	0	0	0	0	0	0	0	1	1	0	0	0	0	0	0	1	1	0	1	0	0	0	0	1	1	0	1	1	1	0	0	0	0
2687	1	48	2	0	1	1	0	0	4	0	1	2	1	1	1	1	0	0	0	0	0	0	0	1	1	0	0	0	0	1	0	1	0	1	1	0	0	0	0	1	1	0	1	0	1	0	0	0	0
1995	1	74	2	0	1	0	0	0	5	0	1	1	3	0	1	1	1	1	0	0	0	0	0	3	0	0	0	0	0	1	0	1	0	0	0	1	1	0	0	1	0	0	0	0	0	1	0	0	0
3485	1	46	3	0	1	1	0	0	4	0	1	1	3	0	1	1	0	0	0	0	0	0	0	1	1	0	0	1	0	0	0	0	1	0	1	0	0	1	0	1	1	0	1	1	1	0	0	0	0
1599	1	26	0	1	0	0	0	0	2	0	1	1	3	0	1	1	0	0	0	0	0	0	0	1	0	0	0	0	0	1	0	1	1	0	0	0	1	0	0	1	0	0	0	1	1	0	0	0	0
3894	1	32	2	0	0	1	0	0	2	0	1	2	1	1	1	1	0	1	0	0	0	0	0	3	1	1	0	0	1	0	0	0	1	0	1	1	0	0	0	2	1	0	1	1	0	0	0	0	0
2282	1	64	2	0	1	0	0	0	4	0	1	2	1	1	1	1	1	0	0	1	0	1	0	2	0	0	0	1	0	0	0	1	1	0	0	1	0	0	0	2	0	0	0	0	1	0	0	0	0
932	1	64	2	0	1	0	0	0	5	3	1	2	2	1	1	1	1	1	1	0	0	0	0	2	1	0	0	0	0	0	0	1	1	0	0	1	0	0	0	1	1	0	1	0	0	0	0	0	0
1534	1	37	0	0	0	0	0	1	4	2	1	0		1	1	1	1	1	1	0	0	0	0	1	1	0	0	0	0	0	0	0	1	1	0	1	0	0	0	1	0	0	1	1	1	0	0	0	0
2406	1	66	1	0	1	0	0	0	5	0	1	1	5	1	1	1	0	0	1	0	0	0	0	2	0	0	0	0	0	1	0	0	0	0	1	0	0	1	0	3	0	0	0	0	0	1	0	0	0
3378	1	66	2	0	1	0	0	0	5	0	1	1	1	1	1	1	0	0	0	0	0	0	0	0	0	0	0	0	0	1	0	0	1	0	1	0	1	0	0	1	0	0	0	1	0	0	0	0	0
195	0	57	2	0	1	0	0	0	4	0	1	2	1	1	1	1	1	1	1	0	1	1	0	1	1	0	0	1	0	1	0	0	0	1	1	0	1	0	0	2	1	0	0	1	1	0	0	0	1
444	1	45	2	0	1	1	0	0	5	0	1	0		1	1	1	1	0	0	0	0	0	0	1	0	0	0	0	0	1	0	1	1	0	0	1	0	0	0	1	0	1	0	0	1	0	0	0	0
2720	1	26	0	1	0	0	0	0	4	0	1	2	2	1	1	1	0	1	0	0	0	0	0	1	1	0	0	1	0	0	0	1	1	0	0	1	0	0	0	1	1	1	0	0	1	0	0	0	0
85	1	32	0	1	0	0	1	0	5	0	1	2	1	1	1	1	1	1	0	0	1	0	0	1	0	0	0	0	0	1	0	1	1	0	0	0	0	1	0	1	1	0	0	1	1	0	0	0	0
798	1	47	4	1	0	0	0	0	4	0	1	0		1	1	1	0	0	0	0	0	0	0	2	1	0	0	0	0	0	0	0	1	0	1	1	0	0	0	1	1	0	0	1	0	0	0	0	1
2028	1	37	0	1	0	0	0	0	5	0	1	2	1	1	0	1	0	1	0	0	0	0	0	1	1	0	0	0	1	0	0	1	1	0	0	1	0	0	0	1	1	1	1	0	1	0	0	0	0
2546	1	46	2	0	1	1	0	0	4	0	1	2	1	0	1	1	0	0	0	0	0	0	0	0	0	0	0	0	0	0	1	1	0	0	1	0	0	1	0	1	1	0	0	0	0	0	0	0	0
2976	1	39		0	1	1	0	0	5	0	1	2	1	1	1	1	1	1	1	0	0	0	0	1	1	0	0	0	1	0	0	1	1	0	0	1	0	0	0	1	1	1	1	1	1	0	0	0	0
2931	1		2	0	1	0	0	0	4	1	1	1	1	1	1	1	1	1	0	0	0	0	0	1	1	0	0	0	0	1	0	0	1	0	1	1	0	0	0	2	1	1	0	0	1	0	0	0	0
150	1	57	0	1	0	0	0	0	4	2	1	2	1	1	1	1	1	1	1	1	0	0	0	1	1	0	0	1	0	1	0	0	1	1	0	1	0	0	0	1	1	1	0	0	0	0	0	0	0
2419	1	46	2	0	1	0	0	0	4	0	1	2	1	1	0	1	0	1	0	0	0	0	0	1	1	0	0	0	0	0	0	1	1	0	1	0	0	0	0	2	0	1	1	0	1	0	0	0	0
124	0	68	2	0	1	0	0	0	5	0	1	2	5	1	1	1	0	1	0	0	0	0	0	1	0	0	0	0	0	1	0	0	1	0	0	1	0	0	0	3	1	0	0	0	0	0	0	0	0
2452	0	53	2	0	1	0	0	0	5	3	1	1	1	1	1	1	1	0	0	1	0	0	0	0	0	0	0	0	0	0	1	0	1	0	1	0	0	1	0	3	1	0	0	0	0	0	0	0	0
267	1	57	2	0	1	0	0	0	5	0	1	2	1	1	1	1	1	0	0	1	0	0	0	1	1	0	0	0	0	0	0	1	1	0	1	0	0	0	0	1	1	0	0	0	1	0	0	0	0
1735	1	39	2	0	1	1	0	0	5	0	1	2	1	0	1	1	0	1	0	0	0	0	0	2	0	0	0	0	1	0	0	0	1	0	1	1	0	0	0	1	1	1	0	1	1	0	0	0	0
2437	1	61	0	1	0	0	0	0	1	0	1	2	2	1	1	1	1	1	1	0	0	1	0	2	1	0	0	1	0	1	0	1	0	0	1	1	0	0	0	1	0	1	0	1	0	0	0	0	0
3715	0	67	2	0	1	0	0	0	3	3	1	2	5	1	1	1	1	1	0	0	0	0	0	1	0	0	0	1	0	1	0	0	0	0	1	1	0	0	0	3	0	0	0	0	0	1	0	0	0
3025	1	47	2	0	1	1	0	0	5	2	1	2	1	1	0	1	1	1	0	1	0	0	0	1	1	0	0	0	0	1	0	0	1	0	1	0	1	0	0	1	0	1	1	0	0	0	0	0	0
3318	1	43	1	0	1	1	1	0	2	0	1	2	2	1	1	1	0	0	0	0	0	0	0	1	0	0	0	1	0	1	0	1	0	1	0	1	0	0	0	1	0	0	0	0	0	1	0	0	0
1655	1	46	0	0	0	0	0	1	5	0	1	2	5	1	1	0	0	0	0	0	0	0	0	0	0	0	0	1	0	0	0	0	1	0	1	0	0	1	0	2	0	0	1	0	1	0	0	0	0
1918	1	38	2	0	1	0	0	0	3	0	1	2	1	1	0	1	0	1	0	0	0	0	0	2	1	0	0	0	1	1	0	1	1	0	1	0	0	0	0	1	1	1	0	0	1	0	0	0	0
275	1	47	2	0	1	1	0	0	3	0	1	1	1	1	1	1	1	0	0	0	0	1	0	2	0	0	0	0	0	1	0	0	1	0	0	1	1	0	0	1	1	0	1	0	0	0	0	0	0
3194	1	35	2	0	1	1	0	0	5	0	0	2	1	1	1	1	0	1	0	0	0	1	0	1	1	0	0	0	0	0	0	1	1	0	1	0	0	0	0	1	1	1	1	0	1	0	0	0	0
357	1	47	2	0	1	0	0	0	4	0	1	2	1	1	0	1	1	1	0	1	0	0	0	1	0	0	0	0	0	1	0	0	1	0	0	1	0	0	0	2	1	0	0	1	1	0	0	0	0
170	1	32	1	1	1	0	0	0	5	0	1	2	1	1	0	1	1	0	0	0	0	0	0	1	1	0	0	0	0	0	0	1	1	0	1	0	0	0	0	1	1	1	0	0	1	0	0	0	0
3798	0	61	2	0	1	0	0	0	3	2	1	1	1	1	0	0	1	0	0	0	0	0	0	1	0	0	0	0	0	1	0	1	1	0	1	0	0	0	0	2	0	0	0	0	0	1	0	0	0
951	1	59	2	0	1	1	0	0	5	2	1	2	1	1	1	1	1	0	0	0	0	0	0	1	0	0	0	1	0	1	0	0	1	0	1	1	0	0	0	1	0	0	0	0	0	1	0	0	0
1119	1	51	2	0	1	1	0	0	4	0	1	2	2	1	1	1	1	0	0	0	0	0	0	0	1	0	0	0	0	0	0	1	0	1	0	1	0	0	0	1	0	0	0	0	1	0	0	0	0
3137	1	50	1	0	1	0	0	0	5	0	1	1	2	0	1	1	0	1	0	0	0	0	0	1	0	0	0	0	0	1	0	0	1	1	1	0	0	0	0	2	0	0	0	0	0	1	0	0	0
513	1	45	0	1	0	0	0	0	5	0	1	2	2	1	1	1	0	0	0	0	0	0	0	2	1	0	0	0	0	0	0	0	1	0	0	1	0	0	0	1	1	1	0	0	0	0	0	0	0
628	1	49	2	0	1	0	0	0	5	0	1	2	5	1	1	1	1	0	0	0	0	1	0	2	0	0	0	1	0	0	0	1	1	0	1	0	0	0	0	2	1	0	0	0	0	0	0	0	0
1970	0	57	2	0	1	0	0	0	5	3	1	2	2	1	1	1	1	0	0	0	0	0	0	2	1	0	0	0	0	1	0	0	1	1	1	0	0	0	0	2	0	0	0	0	0	1	0	0	0
1172	1	49	2	0	1	1	0	0	4	0	1	2	1	1	1	1	1	1	0	1	0	1	0	1	0	0	0	0	0	1	0	1	1	0	1	0	0	0	0	1	0	1	0	0	0	0	0	0	1
3265	1	66	2	0	1	0	0	0	1	0	1	0		1	0	0	1	1	0	1	0	0	0	1	1	0	1	0	0	0	0	1	1	0	0	1	0	0	0	1	1	0	0	0	0	0	0	0	0
1829	1	60	2	0	1	0	0	0	5	0	1	2	1	0	0	1	1	0	0	0	0	0	0	1	0	0	0	0	0	1	0	0	1	0	1	1	0	0	0	1	0	0	0	0	0	1	0	0	0
2428	1	64	2	1	1	0	0	0	2	0	1	1	1	0	1	1	1	0	0	0	0	0	0	2	1	0	0	0	0	0	0	1	1	0	1	0	0	0	0	2	0	0	0	0	0	1	0	1	0
3447	1	35	2	0	1	0	0	0	4	0	1	1	3	0	0	0	0	0	0	0	0	0	1	0	0	0	0	0	0	0	1	1	1	0	0	1	0	0	0	1	1	0	0	0	1	0	0	0	1
3379	1		2	0	0	0	0	1	4	0	1	2	1	0	1	1	1	1	0	0	0	0	0	2	0	0	0	0	0	1	0	0	1	0	1	1	0	0	0	2	0	0	1	0	0	0	0	0	0
2494	1	67	4	1	0	0	0	0	5	0	1	2	1	1	1	1	1	1	1	1	0	0	0	1	0	0	0	0	0	1	0	0	1	0	1	0	1	0	0	1	0	0	1	0	0	0	0	0	0
2624	1	43	2	0	1	0	0	0	5	3	1	1	3	0	1	1	0	0	0	0	0	0	0	0	0	0	0	0	0	0	1	0	1	0	1	1	0	0	0	1	0	0	0	0	0	1	0	0	0
4	1	26	0	1	0	0	0	0	5	3	1	1	1	1	1	1	1	1	0	1	1	1	0	3	1	1	1	1	1	1	0	0	1	1	0	1	0	0	0	1	1	1	1	1	1	0	0	0	0
515	1	50	2	0	1	0	0	0	4	0	1	1	1	0	1	1	0	1	0	0	0	0	0	1	1	0	0	0	1	0	0	0	1	0	1	0	0	1	0	1	0	1	0	0	1	0	0	0	1
1146	1	42	2	0	1	1	0	0	4	1	1	0		0	1	1	1	0	0	0	0	1	0	1	0	0	0	0	1	1	0	1	1	0	0	1	0	0	0	1	1	0	0	0	0	0	0	0	0
158	1	71	0	1	0	0	0	0	4	0	1	2	1	1	1	0	0	0	1	0	0	0	0	2	0	0	0	0	0	1	0	0	1	0	0	1	0	0	0	3	0	0	0	0	0	1	0	0	0
1362	1	56	0	1	0	0	0	0	4	0	1	1	1	0	1	1	0	0	0	0	0	0	0	1	1	0	0	0	0	0	0	0	1	0	1	1	0	0	0	1	1	0	0	0	0	0	0	0	0
2696	1	63	2	0	1	1	0	0	5	2	1	2	1	1	0	0	1	0	0	0	0	0	0	0	0	0	0	0	0	0	1	1	1	1	0	0	0	0	0	1	0	0	0	0	0	1	0	0	0
2186	1	43	2	0	1	1	0	0	5	0	1	1	4	0	1	1	0	0	0	0	0	0	0	2	1	0	0	0	0	0	0	0	1	0	1	1	0	0	0	1	1	1	1	1	1	0	0	1	0
2067	1	68	2	0	1	0	0	0	2	0	1	1	3	1	1	0	1	1	1	0	0	0	0	1	0	0	0	0	0	1	0	0	1	1	1	0	0	0	0	1	0	0	0	0	1	0	0	0	0
873	1	57	0	1	0	0	0	0	5	0	1	2	1	1	1	1	1	0	0	0	0	0	0	1	1	0	0	0	0	0	0	0	1	0	1	0	1	0	0	1	0	0	0	0	0	1	0	0	0
2970	1	30	1	1	0	1	0	0	4	2	1	0		1	1	1	0	0	0	0	0	0	0	1	1	1	0	0	0	1	0	1	1	1	0	0	0	0	0	1	1	0	0	0	0	0	0	0	0
1331	1	59	2	0	1	0	0	0	5	0	1	2	1	1	1	1	0	1	0	0	0	0	0	1	0	0	0	1	1	1	0	0	1	0	1	1	0	0	0	1	1	1	0	0	0	0	0	0	0
3161	0	64	2	0	1	0	0	0	4	1	1	2	3	1	0	0	1	0	0	0	0	0	0	0	0	0	0	0	0	0	1	1	1	1	0	0	0	0	0	1	1	0	0	0	0	0	0	0	0
3326	1	51	4	0	0	0	0	1	4	0	1	2	1	1	1	1	0	0	0	0	0	0	0	0	0	0	0	0	0	1	0	0	1	0	1	0	0	1	0	1	1	0	1	1	0	0	0	0	0
2373	1	59	2	0	1	0	0	0	5	2	1	2	1	1	1	1	1	1	0	0	0	0	1	2	0	0	0	0	1	1	0	0	0	0	1	1	1	0	0	1	0	0	0	0	1	0	0	0	1
3962	0	60	2	0	1	0	0	0	5	0	1	2	1	1	1	1	1	1	0	0	0	1	0	2	0	0	0	1	0	0	0	1	1	0	1	0	0	0	0	1	0	0	0	0	0	1	0	0	0
3109	1	32	3	0	1	1	0	0	5	1	1	1	3	1	1	1	1	0	0	0	0	0	0	1	0	0	0	0	0	1	0	1	1	0	1	0	0	0	0	1	1	1	0	1	1	0	0	0	0
2139	1	31	0	1	0	0	0	0	5	0	0	2	5	0	1	1	0	0	0	0	0	0	0	0	0	0	0	1	0	0	0	0	1	0	1	1	0	0	0	1	0	0	0	0	0	1	0	1	0
1695	0	55	2	0	1	0	0	0	2	0	1	2	1	1	1	1	1	1	1	1	0	0	0	2	1	0	0	1	0	1	0	0	1	0	1	1	0	0	0	2	1	1	0	1	1	0	0	0	0
364	1	29	2	0	1	0	0	0	4	0	1	2	1	1	1	1	0	1	0	0	0	0	0	1	1	0	0	1	1	0	0	1	1	0	0	0	1	0	0	1	1	1	0	1	1	0	0	0	0
3817	1	34	2	0	1	0	0	0	5	0	1	2	3	1	0	0	1	0	0	0	1	0	0	2	1	0	0	0	0	0	0	0	0	0	1	0	1	1	0	1	1	0	0	1	1	0	0	0	0
1420	1	57	1	0	1	0	0	0	5	2	1	2	1	1	1	1	1	1	0	0	0	0	0	3	1	0	0	1	1	1	0	1	1	0	1	0	0	0	0	2	1	0	0	0	1	0	1	0	0
121	1	59	2	0	1	0	0	0	5	0	0	2	1	1	1	1	1	1	0	0	1	0	0	2	1	0	0	0	0	1	0	1	1	0	0	0	0	1	0	1	1	0	1	0	1	0	0	0	0
3252	1	60	2	0	1	0	0	0	5	3	0	1	1	1	1	1	1	1	1	0	0	0	1	3	1	1	0	1	1	1	0	1	0	0	1	1	0	0	0	1	1	1	0	0	1	0	0	0	0
2388	1	74	2	0	1	0	0	0	5	0	1	1	2	1	1	0	1	1	0	1	0	0	0	1	0	0	0	0	0	1	0	1	0	0	1	1	0	0	0	1	0	0	0	0	0	1	0	0	0
3758	1	45	2	0	1	1	0	0	2	0	1	2	1	0	0	1	0	0	0	0	0	0	0	1	1	0	0	0	0	1	0	1	0	0	1	1	0	0	0	1	1	0	0	0	0	0	0	0	0
1512	1	48	2	0	1	0	0	0	4	2	1	2	2	0	0	1	0	0	0	0	0	0	0	0	0	0	0	0	0	0	1	1	0	1	0	1	0	0	0	3	0	0	0	0	0	1	0	0	0
2107	1	52	2	0	1	1	0	0	4	1	1	2	5	1	1	1	1	1	0	0	0	0	0	1	1	0	0	1	1	1	0	0	1	0	1	1	0	0	0	3	1	0	0	1	0	0	0	0	0
3106	0	69	4	1	0	0	0	0	3	0	1	2	2	1	1	1	0	0	0	0	0	0	0	1	0	0	0	0	0	1	0	0	1	0	1	1	0	0	0	3	1	1	0	0	1	0	0	0	0
3995	1	48	2	0	1	1	0	0	3	0	1	1	3	0	1	1	0	0	0	0	0	0	0	1	1	0	0	1	0	0	0	0	1	0	1	1	0	0	0	1	1	1	0	0	1	0	0	0	0
3208	1	55	2	0	1	1	1	0	5	0	1	2	1	1	0	1	0	1	0	0	0	0	0	1	1	0	0	0	1	0	0	1	0	0	1	1	0	0	0	2	1	0	1	0	1	0	0	0	0
2567	1	61	2	0	1	0	0	0	2	0	1	1	1	1	1	1	0	0	0	0	0	0	0	1	0	0	0	0	0	1	0	1	1	0	1	0	0	0	0	1	1	0	0	0	0	0	0	0	0
1517	1	50	2	0	1	0	0	0	2	2	1	2	3	1	1	1	1	1	0	0	0	0	0	1	0	0	0	0	0	1	0	1	1	0	1	0	0	0	0	1	0	0	1	0	0	0	0	0	0
3404	1	43	3	0	1	0	0	0	4	0	1	1	2	1	0	0	1	0	0	0	0	0	0	1	0	0	0	0	0	1	0	1	0	0	1	0	1	0	0	2	1	0	0	1	0	0	0	0	0
3383	0	30	0	0	0	0	0	1	4	2	1	2	2	1	1	1	1	0	0	0	0	0	0	1	0	0	0	1	0	1	0	0	1	0	1	1	0	0	0	1	0	0	0	0	0	1	0	0	0
2458	1	67	2	0	1	1	0	0	5	0	1	2	2	1	1	1	1	1	0	1	0	0	0	1	0	0	0	0	0	1	0	1	1	0	1	0	0	0	0	1	1	1	1	1	1	0	0	0	0
3424	0	53	2	0	1	0	0	0	2	0	1	1	1	1	1	1	0	0	0	0	0	0	0	1	0	0	0	0	0	1	0	0	1	0	1	0	1	0	0	1	1	0	1	0	0	0	0	0	0
2609	1	55	2	0	1	1	0	0	5	0	0	1	1	1	1	1	1	1	1	1	0	0	0	1	0	0	0	0	0	1	0	0	1	0	1	1	0	0	0	1	1	1	1	1	1	0	0	0	0
2770	1	53	2	0	1	0	0	0	2	0	1	1	1	1	1	1	1	0	0	1	0	1	0	2	0	1	0	1	0	1	0	0	1	0	1	0	1	0	0	1	1	0	1	1	1	0	0	0	0
120	1	55	4	1	0	1	0	0	4	0	1	2	1	0	0	1	1	0	0	0	0	0	0	0	0	0	0	0	0	0	1	0	1	0	1	1	0	0	0	1	0	0	0	0	0	0	0	0	0
916	1	45	2	0	1	1	0	0	2	0	1	1	1	1	1	1	1	0	0	0	0	1	0	1	0	0	0	1	0	1	0	1	1	0	1	0	0	0	0	1	0	1	0	0	0	0	0	0	0
265	1	34	1	0	1	1	0	0	5	1	1	1	2	1	1	1	1	1	0	0	0	1	0	2	0	0	0	1	0	1	0	1	0	0	0	1	0	1	0	2	0	0	1	1	0	0	0	0	0
2684	1	53	4	1	0	0	0	0	5	0	1	1	1	1	1	0	1	1	0	0	0	0	0	1	1	0	0	0	0	0	0	0	1	0	1	0	0	1	0	1	0	0	0	0	0	1	0	0	0
3785	0	61	2	0	1	0	0	0	4	0	1	2	1	0	0	1	0	0	0	0	0	0	0	0	0	0	0	0	0	0	1	1	1	0	1	0	0	0	0	1	0	0	0	0	0	1	0	0	0
337	1	32	2	0	1	0	0	0	5	2	1	2	1	1	1	1	0	1	0	0	0	0	0	2	1	0	0	0	0	1	0	0	0	0	1	1	1	0	0	2	1	1	1	1	1	0	0	0	0
34	1	41	2	0	1	1	0	0	5	0	1	2	1	1	1	1	0	0	0	0	0	0	0	1	1	0	0	0	0	0	0	0	1	0	1	1	0	0	0	1	0	0	0	0	1	0	0	0	0
409	1	67	2	0	1	0	0	0	5	3	1	2	1	1	0	1	1	0	1	0	0	1	0	2	1	0	0	0	0	1	0	1	1	0	0	1	0	0	0	1	0	0	0	0	0	1	0	0	0
2943	0	62	4	0	1	1	0	0	3	3	1	1	5	1	1	0	1	0	1	1	0	1	0	1	1	0	0	1	1	0	0	0	1	0	1	1	0	0	0	1	0	0	0	0	0	1	0	0	0
876	1	36	2	0	1	1	0	0	3	0	1	2	2	0	1	1	0	1	0	0	0	0	0	2	1	0	0	0	1	0	0	0	1	0	1	1	0	0	0	1	1	1	0	0	0	0	0	0	0
580	1	62	2	0	1	0	0	0	2	0	1	2	1	1	1	1	1	0	0	0	1	0	0	2	1	0	0	0	0	0	0	0	1	0	1	1	0	0	0	1	0	1	0	0	1	0	0	0	0
3734	1	62	2	0	1	0	0	0	4	0	1	2	1	1	1	1	1	1	1	0	0	0	0	2	1	0	0	0	0	1	0	0	1	0	1	0	0	1	0	1	1	1	0	1	1	0	0	0	0
2585	1	38	0	1	0	0	0	0	4	0	1	2	3	0	1	1	0	0	0	0	0	0	0	1	0	0	0	0	0	1	0	1	1	0	0	0	0	1	0	1	0	0	0	1	1	0	0	0	0
2093	1	41	2	0	1	0	0	0	5	0	0	2	2	1	1	1	0	0	0	0	0	0	0	2	1	0	0	0	0	0	0	1	1	0	1	0	0	0	0	1	1	1	1	1	0	0	0	0	0
3965	0	66	2	0	1	0	0	0	5	3	1	2	2	1	0	0	1	1	0	0	1	0	0	2	1	0	0	0	0	0	0	1	0	1	0	1	0	0	0	1	1	0	0	0	0	0	0	0	0
1718	1	45	3	0	1	0	0	0	3	0	1	1	1	0	1	1	1	1	0	0	0	0	0	1	1	0	0	0	0	0	0	1	1	0	1	0	0	0	0	1	1	1	1	1	1	0	0	0	0
840	1	40	2	0	1	1	0	0	4	0	1	1	1	1	1	1	0	0	0	0	0	0	0	2	1	0	0	1	0	0	0	1	1	0	1	0	0	0	0	1	0	0	0	1	0	0	0	0	0
2247	1	26	0	1	0	0	1	0	2	2	1	2	2	0	1	1	0	0	0	0	0	0	0	0	0	0	0	0	0	1	0	1	1	0	0	1	0	0	0	1	1	0	1	0	1	0	0	0	0
3544	1	27	0	1	0	0	0	0	4	0	1	2	2	0	0	0	0	0	0	0	0	0	1	0	0	0	0	0	0	0	1	0	1	1	0	0	0	0	1	3	0	0	0	0	0	1	0	0	0
3836	0	46	2	0	1	0	0	0	5	3	0	2	2		0	0	0	0	0	0	0	0	0		0	0	0	0	0	0	0	0	0	0	0	0	0	0	0		0	0	0	0	0	0	0	0	0
1634	1	29	2	0	1	0	0	0	2	2	1	2	1	1	1	1	1	1	0	1	0	0	0	1	1	0	0	0	0	1	0	0	1	1	0	0	0	1	0	1	1	1	1	0	1	0	0	0	0
2736	1	41	0	1	0	0	0	0	4	0	0	2	1	0	1	1	0	0	0	0	0	0	0	0	0	0	0	0	0	1	0	1	1	0	0	1	0	0	0	1	0	0	0	1	0	0	0	0	0
438	0	52	4	1	0	1	0	0	5	3	1	2	1	1	1	1	0	0	0	0	0	0	0	1	0	0	0	1	0	1	0	0	0	0	1	1	1	0	0	2	0	0	0	0	0	1	0	0	0
2121	1	73	2	0	1	0	0	0	4	3	1	1	1	0	1	1	1	0	0	0	0	0	0	1	1	0	0	0	0	0	0	1	1	0	0	0	1	0	0	1	0	0	0	0	0	1	0	0	1
1528	1	45	4	1	0	0	0	0	4	0	1	2	2	1	1	1	1	0	0	0	0	0	0	1	0	0	0	0	0	1	0	0	1	1	0	1	0	0	0	1	0	0	1	0	0	0	0	0	0
3525	1	58	2	0	1	0	0	0	4	0	1	2	1	0	1	1	1	1	0	1	0	0	0	1	0	0	0	0	0	1	0	0	1	0	1	1	0	0	0	1	1	1	1	0	0	0	0	0	0
328	1	67	2	0	1	0	0	0	5	0	0	0		1	1	1	1	0	0	0	0	0	0	0	0	0	0	0	0	0	1	1	1	1	0	0	0	0	0	1	1	0	0	0	0	0	0	0	0
1249	1	60	2	0	1	0	0	0	4	2	1	1	3	1	1	1	1	0	0	0	0	0	0	1	1	0	0	0	0	0	0	1	1	0	1	0	0	0	0	2	0	0	0	0	0	1	0	0	0
112	1	41	2	0	1	1	0	0	2	0	1	2	1	1	1	1	0	0	0	0	1	0	0	2	0	0	0	1	0	0	0	0	1	0	1	1	0	0	0	1	0	0	0	0	0	1	0	1	0
200	1	46	2	0	1	1	0	0	5	2	1	1	5	1	1	1	1	1	0	0	0	0	0	0	0	0	0	1	0	1	0	1	0	0	1	0	0	0	0	3	1	0	0	1	1	0	0	0	0
3718	0	54	4	1	0	0	1	0	5	0	1	1	1	0	1	1	1	0	0	0	0	0	0	2	1	0	0	1	0	0	0	0	1	0	1	1	0	0	0	1	0	0	0	0	1	0	0	0	0
3040	1	47	0	1	0	0	0	0	2	0	1	0		1	1	1	1	1	1	1	0	0	0	3	1	1	1	1	1	1	0	0	1	0	0	1	0	0	0	1	1	1	1	1	1	0	0	0	0
1669	1	46	2	0	1	1	0	0	4	0	1	2	5	0	1	0	0	0	0	0	0	0	0	0	0	0	0	0	0	1	0	0	1	0	1	1	0	0	0	1	0	0	0	0	0	1	0	0	0
1299	1	65	2	1	0	1	0	0	2	0	1	2	1	1	1	1	1	1	1	0	0	0	0	1	1	0	0	0	0	0	0	1	0	0	0	1	1	0	0	1	0	0	0	0	0	1	0	0	0
1411	1	57	2	0	1	1	0	0	4	0	1	1	1	1	1	1	0	1	0	0	0	1	0	1	0	0	0	0	0	1	0	0	1	0	1	1	0	0	0	1	1	0	0	0	1	0	0	0	0
3178	1	61	2	0	1	1	0	0	4	0	1	2	4	1	1	1	0	0	0	0	0	0	0	2	1	0	0	0	0	0	0	0	1	0	1	1	0	0	0	1	1	1	1	0	1	0	0	0	0
3352	1	57	1	0	1	1	0	0	5	0	1	1	3	1	1	1	0	0	0	0	0	0	0	1	0	0	0	0	0	1	0	0	0	0	0	1	1	1	0	1	1	0	0	0	1	0	0	0	0
3330	0	55	2	0	1	0	0	0	4	0	1	2	5	0	1	1	1	1	0	0	0	0	0	1	1	0	0	0	0	1	0	0	1	0	1	1	0	0	0	1	1	1	1	1	1	0	0	0	0
3120	1	70	2	0	1	0	0	0	4	0	1	2	2	1	1	1	1	1	0	0	0	0	0	2	0	0	0	1	0	1	0	0	1	0	1	1	0	0	0	2	0	0	0	0	0	1	0	0	0
2965	1	29	2	0	1	1	0	0	4	0	1	2	2	0	1	0	0	0	0	0	0	0	0	1	0	0	0	1	0	0	0	1	0	1	0	0	0	0	1	2	0	0	0	0	0	1	0	0	0
1665	1	31	1	1	0	0	0	0	4	0	1	1	3	0	1	1	0	0	0	0	0	0	0	2	1	0	0	0	0	0	0	0	1	0	0	1	1	0	0	2	1	0	0	1	0	0	0	0	0
1498	1	42	2	0	1	0	0	0	4	0	1	2	1	1	1	1	1	1	0	0	0	1	0	1	0	0	0	0	0	1	0	0	0	0	0	1	1	1	0	1	0	0	1	0	0	0	0	1	0
1254	1	42	2	0	1	1	0	0	4	0	1	2	1	1	1	1	1	0	0	0	0	0	0	1	0	0	0	0	0	1	0	1	1	0	0	0	0	0	1	1	1	1	0	0	0	0	0	0	0
2418	1	51	2	0	1	0	0	0	2	0	1	2	1	0	1	1	0	0	0	0	1	0	0	1	1	0	0	1	0	0	0	1	1	0	1	0	0	0	0	1	1	1	0	0	0	0	0	0	0
3500	0	38	1	1	0	0	0	0	4	0	1	2	4	1	1	1	0	1	0	0	0	0	0	1	1	0	0	0	1	0	0	0	0	0	1	1	1	0	0	2	1	0	0	0	1	0	0	0	0
3010	1	34	0	0	0	0	1	0	5	0	1	2	1	0	0	1	0	1	0	0	0	0	0	1	1	1	0	0	0	1	0	1	1	0	1	0	0	0	0	1	1	0	1	0	0	0	0	0	0
3746	1	53	2	0	1	0	0	0	5	0	1	2	1	1	0	0	0	1	0	0	0	0	0	3	0	0	0	0	0	1	0	0	1	0	0	1	1	0	0	1	1	1	1	1	1	0	0	0	0
3461	0	58	2	0	1	0	0	0	2	0	1	2	3	1	1	1	1	0	0	0	0	0	0	1	0	0	0	0	0	1	0	1	0	0	0	1	0	1	0	1	0	0	0	0	0	1	0	0	0
2575	1	40	2	0	1	1	0	0	5	0	1	2	1	1	1	1	0	0	0	0	0	0	0	2	1	0	0	0	0	1	0	1	0	1	0	1	0	0	0	1	1	1	0	0	1	0	0	0	1
2328	1	49	3	0	1	0	0	0	2	0	1	1	1	0	1	0	0	0	0	0	0	0	0	0	0	0	0	1	0	0	0	1	0	1	1	0	0	0	0	1	0	0	0	0	0	1	0	0	0
1924	1	61	2	0	1	0	0	0	5	0	1	2	1	1	1	0	1	1	0	1	0	0	0	1	0	0	0	1	1	1	0	1	0	1	1	0	0	0	0	2	0	0	1	0	1	0	0	0	0
304	1	30	2	0	1	1	0	0		0	1	0		1	1	0	1	0	0	1	0	0	0	3	0	0	0	1	0	1	0	1	1	0	1	0	0	0	0	1	1	0	1	0	0	0	0	0	0
202	1	32	2	0	1	0	0	0	5	0	1	2	4	1	0	1	0	0	0	0	0	0	0	2	1	0	0	0	0	0	0	1	1	0	0	0	0	0	1	2	1	1	1	1	1	0	0	0	0
33	1	26	0	1	0	0	0	0	4	0	1	2	3	1	1	1	0	0	0	1	0	0	0	1	1	0	0	0	0	1	0	0	1	0	1	1	0	0	0	1	0	0	0	0	0	1	0	0	0
3191	0	57	0	1	0	0	0	0	5	3	1	2	1	0	1	1	0	0	0	0	0	1	0	1	0	0	0	0	0	1	0	0	1	0	1	1	0	0	0	1	1	0	0	0	1	0	0	0	0
729	1	32	0	1	0	0	0	0	5	3	1	2	1	0	1	0	0	0	0	0	0	0	0	0	0	0	0	1	0	0	0	0	0	0	1	1	1	0	0	1	0	0	0	1	0	0	0	0	1
1564	0	52	0	1	0	0	0	0	4	0	1	2	4	1	1	1	1	0	0	0	0	0	0	1	0	0	0	0	0	1	0	0	1	0	1	1	0	0	0	1	0	0	0	0	0	1	1	0	0
1658	1	59	2	0	1	1	0	0	2	0	1	2	1	1	1	1	0	0	0	0	0	0	0	1	1	0	0	1	0	0	0	1	0	0	1	1	0	0	0	1	0	0	0	0	0	1	0	0	0
3520	1	53	2	0	1	1	0	0	4	0	1	1	3	1	1	1	1	0	1	1	1	0	0	2	1	0	0	0	0	0	0	1	1	0	0	0	1	0	0	1	0	0	0	0	0	1	0	0	0
3151	1	57	2	0	1	0	0	0	2	0	1	2	1	1	1	0	1	1	1	0	0	0	0	1	1	0	0	0	1	1	0	0	1	1	1	0	0	0	0	2	0	0	0	0	0	1	0	0	0
3767	0	72	2	0	1	0	0	0		1	1	2	1	1	1	1	1	1	0	1	0	0	0	1	1	0	1	0	1	0	0	0	1	0	1	1	0	0	0	1	1	0	0	0	0	0	0	0	0
3027	1	37	2	0	1	1	0	0	5	3	1	2	1	1	1	1	1	0	0	0	0	0	0	1	0	0	0	1	1	1	0	1	1	1	0	0	0	0	0	1	1	0	0	0	1	0	0	0	0
1165	0	33	0	1	0	0	0	0	4	0	1	2	1	1	1	1	1	0	0	0	0	0	0	1	1	0	0	0	0	0	0	0	1	0	1	0	1	0	0	1	1	1	0	1	1	0	0	0	0
2957	1	63	2	0	1	1	1	0	4	0	1	2	2	0	1	1	0	0	1	0	0	0	0	1	0	0	0	1	0	0	0	1	1	0	1	0	0	0	0	1	0	0	0	0	0	1	0	0	0
1826	0	48	4	0	0	1	0	0	2	0	1	2	4	0	0	1	0	0	0	0	0	0	0	2	1	0	0	0	0	0	0	0	1	0	1	1	0	0	0	1	1	1	0	1	1	0	0	0	0
2279	1	39	0	1	0	0	0	0	4	0	1	2	1	1	1	1	1	0	0	0	0	0	0	0	0	0	0	0	0	1	0	0	1	0	1	1	0	0	0	1	0	0	0	0	1	0	0	0	0
2195	1	55	0	1	0	0	0	0	4	0	1	1	3	1	0	1	1	0	0	0	0	0	0	2	1	0	0	0	0	0	0	0	1	0	1	0	0	1	0	2	1	1	0	0	0	0	0	0	0
315	1	45	2	0	1	1	0	0	1	0	0	2	1	1	1	1	1	0	1	0	0	0	0	1	0	0	0	0	1	1	0	1	1	1	0	0	0	0	0	1	0	1	1	0	1	0	0	0	0
3493	1	48	2	0	1	1	0	0	5	0	1	2	1	0	1	1	0	0	0	0	0	0	0	1	1	0	0	0	0	0	0	1	1	0	1	0	0	0	0	1	1	0	0	0	1	0	0	0	0
2409	1	41	2	0	1	0	0	0	5	0	1	0		0	1	0	0	0	0	0	0	0	0	2	0	0	0	1	0	0	0	0	1	1	1	0	0	0	0	2	1	0	0	0	1	0	0	0	1
1286	1	34	0	1	0	0	1	0	3	2	1	2	4	0	0	1	1	0	0	0	0	0	0	1	0	0	0	0	0	1	0	1	0	0	1	0	1	0	0	1	0	0	1	0	1	0	0	0	0
314	1	35	0	1	0	0	0	0	5	3	1	2	2	1	1	1	1	1	1	1	0	0	0	1	1	0	0	1	1	1	0	0	1	1	0	1	0	0	0	1	1	0	1	1	1	0	0	0	0
3604	1	68	2	0	1	0	0	0	4	2	1	2	1	1	1	1	1	0	1	0	0	1	0	2	0	0	0	0	0	1	0	1	1	0	0	1	0	0	0	1	1	0	1	1	0	0	0	0	0
766	1	26	0	1	0	0	0	0	4	2	1	1	1	1	1	1	1	0	0	0	0	0	0	2	1	0	0	1	0	0	0	0	1	0	1	1	0	0	0	2	1	0	1	0	0	0	0	0	0
2773	1	47	2	0	1	0	0	0	5	3	1	2	3	1	0	1	1	1	0	0	0	0	0	1	1	0	0	0	0	1	0	0	1	0	1	1	0	0	0	1	1	0	0	0	1	0	0	0	0
2180	1	40	2	0	1	1	0	0	4	0	1	2	3	1	0	1	1	1	1	0	0	0	0	2	1	0	0	0	0	1	0	1	0	0	1	0	1	0	0	1	1	1	1	0	1	0	0	0	0
1166	1	59	4	1	0	0	0	0	4	0	1	2	2	0	1	1	0	0	0	0	0	0	0	1	1	0	0	0	0	0	0	0	1	0	1	1	0	0	0	1	1	1	0	0	1	0	0	0	0
1179	1	38	0	1	0	0	0	0	3	0	1	2	1	1	1	1	1	1	0	0	0	0	0	0	0	0	0	1	0	1	0	1	0	0	1	1	0	0	0	1	0	0	0	0	0	1	0	0	0
2255	1	27	0	1	0	0	0	0	4	0	1	0		1	1	1	0	0	0	0	0	0	0	2	1	0	0	0	0	0	0	0	1	0	0	1	1	0	0	1	1	0	0	0	0	0	0	0	0
2532	1	39	2	0	1	0	0	0	5	3	1	0		0	0	0	0	0	0	0	0	0	1	0	0	0	0	0	0	0	1	1	1	0	0	0	0	0	1	2	0	0	0	0	0	1	0	0	1
3013	1	71	4	1	0	0	0	0	5	3	1	1	3	1	1	1	1	1	0	1	0	1	0	1	0	0	0	0	0	1	0	0	1	0	1	0	0	1	0	1	1	0	0	1	1	0	0	0	0
3608	1	48	2	0	1	1	0	0	4	0	0	1	1	1	1	1	1	0	0	0	0	0	0	1	1	0	0	0	0	0	0	1	0	0	1	1	0	0	0	1	0	0	0	0	0	1	0	0	0
2820	0	83	4	0	0	1	0	0	5	3	1	0		1	1	1	1	1	1	0	0	0	0	2	0	0	0	0	0	1	0	1	1	0	0	1	0	0	0	1	0	1	0	0	0	0	0	1	0
562	1	36	0	1	0	0	0	0	3	0	1	2	1	1	0	0	1	0	1	1	0	1	0	1	0	0	0	0	0	1	0	0	0	1	1	1	0	0	0	1	0	0	0	0	0	1	0	0	0
1283	1	50	1	0	1	1	0	0	4	0	1	2	5	1	1	1	0	0	0	0	0	0	0	1	1	0	0	1	0	0	0	1	1	0	0	1	0	0	0	1	1	0	0	0	1	0	0	0	0
2323	1	38	2	0	0	1	1	0	1	0	1	2	5	1	1	1	0	0	0	0	0	0	0	0	0	0	0	1	0	0	0	0	1	0	1	1	0	0	0	1	0	0	0	0	1	0	0	0	0
241	1	52	2	0	1	0	0	0	5	2	1	1	1	1	1	1	1	0	1	0	0	1	0	2	1	1	0	1	0	0	0	0	1	0	1	1	0	0	0	1	0	0	0	0	1	0	0	0	0
1352	1	60	2	0	0	0	0	1	5	3	0	2	1	1	0	1	0	0	0	0	0	0	0	1	0	0	0	0	1	0	0	0	1	0	1	1	0	0	0	1	0	0	0	0	0	1	0	0	0
1025	1	30	2	0	1	1	0	0	4	0	1	2	1	1	1	1	0	0	0	0	0	0	0	0	0	0	0	1	0	1	0	0	0	1	0	1	0	1	0	1	0	0	0	0	0	1	0	0	0
1178	1			0	0	0	0	1		2	1	2	3	1	1	0	0	0	0	0	0	0	0	0	0	0	0	0	0	1	0	0	1	1	0	0	0	0	1	1	0	0	0	1	0	0	0	0	0
3283	1	36	1	1	0	0	0	0	2	0	1	1	1	1	1	1	1	1	0	0	0	0	0	1	0	0	0	1	1	1	0	1	1	0	1	0	0	0	0	1	1	1	1	1	1	0	0	0	0
3556	0	51	5	0	0	0	0	1	5	3	1	1	1	0	0	0	0	0	0	0	0	0	1	0	0	0	0	0	0	0	1	0	0	0	0	1	1	0	1	1	0	0	0	0	0	1	0	0	0
1819	1	64	2	0	1	0	0	0	4	0	1	1	1	1	1	1	1	0	0	0	0	0	0	1	0	0	0	0	0	1	0	1	0	0	1	1	0	0	0	1	0	0	0	0	0	1	0	0	0
1039	1	45	3	0	1	0	0	0	5	3	1	0		1	0	1	0	0	0	0	0	0	0	2	1	0	0	0	0	0	0	1	1	1	0	0	0	0	0	1	1	1	0	0	1	0	0	0	0
3638	1	38	0	1	0	0	0	1	2	2	0	2	4	1	1	0	0	1	0	0	0	0	0	1	0	0	0	0	0	1	0	0	1	0	0	1	1	0	0	2	0	0	0	0	1	0	0	0	0
3118	1	51	0	1	0	0	0	0	3	0	1	2	1	1	1	1	1	1	0	0	0	1	0	2	0	0	0	1	0	0	0	1	0	0	1	0	1	0	0	1	0	0	0	1	0	0	0	0	0
2241	1	30	2	0	1	0	0	0	2	0	1	1	1	1	1	1	0	0	0	0	0	0	0	1	0	0	0	0	0	1	0	1	1	0	0	1	0	0	0	1	1	0	1	0	0	0	0	0	1
1135	1	42	3	0	1	1	0	0	4	0	1	2	1	1	1	1	0	0	0	0	0	1	0	2	1	0	0	0	0	0	0	1	0	0	1	1	0	0	0	1	1	1	0	0	1	0	0	0	0
309	1	43		0	0	0	0	1	5	0	0	0		1	1	1	1	1	1	0	0	0	0	1	1	1	0	0	0	0	0	0	1	1	1	0	0	0	0	1	1	1	1	1	1	0	0	0	0
1960	1	34	0	1	0	0	0	0	5	0	1	2	1	1	1	1	0	1	0	0	0	0	0	1	1	0	0	0	1	0	0	0	1	0	1	1	0	0	0	1	1	0	0	0	1	0	0	0	0
3442	0	63	2	0	1	0	0	0	4	0	1	2	1	0	1	1	0	0	0	0	0	0	0	1	1	0	0	0	0	0	0	1	0	0	1	1	0	0	0	1	0	0	0	0	1	0	0	0	0
1740	1	60	2	0	1	0	0	0	5	0	1	1	5	1	1	1	0	0	0	0	0	0	0	2	1	0	0	0	0	0	0	1	0	0	1	1	0	0	0	3	0	0	0	0	0	1	0	0	0
2889	1	63	2	0	1	0	0	0	5	0	1	1	3	1	0	1	1	1	0	1	0	0	0	2	1	0	0	0	0	1	0	0	1	0	1	1	0	0	0	2	1	0	1	0	1	0	0	0	0
2095	1	55	2	0	0	0	0	1	5	0	0	0		1	1	1	1	0	0	0	0	0	0	1	0	0	0	0	0	1	0	0	1	0	0	1	0	1	0	2	0	0	0	0	1	0	0	0	0
1757	1	41	2	0	1	1	0	0	5	3	0	2	1	0	1	1	1	0	0	0	0	0	0	0	0	0	0	0	0	1	0	0	0	1	1	1	0	0	0	1	0	0	0	1	1	0	0	0	0
3522	1	47	2	0	1	0	0	0	5	0	1	2	1	0	0	0	0	0	0	0	0	0	1	0	0	0	0	0	0	0	1	0	1	0	1	1	0	0	0	1	0	0	0	0	0	1	0	0	0
2154	1	40	2	0	1	0	0	0	5	0	0	2	1	0	0	0	0	0	0	0	0	0	1	0	0	0	0	0	0	0	1	1	0	0	0	1	0	0	1	1	0	0	0	0	0	1	0	0	0
1212	1	40	2	0	1	1	0	0	4	0	1	2	2	0	1	1	0	0	0	0	0	0	0	1	1	0	0	1	0	0	0	1	0	0	1	1	0	0	0	1	0	0	0	0	0	1	0	0	0
2285	1	59	2	0	1	1	0	0	4	0	1	0		1	1	1	1	1	1	0	0	0	0	1	1	0	0	0	1	0	0	1	1	0	0	1	0	0	0	1	1	1	0	0	1	0	0	0	1
977	1	35	2	0	1	1	0	0	1	0	1	2	2	1	1	1	0	1	0	0	1	0	0	1	1	0	0	1	0	1	0	1	1	1	0	0	0	0	0	1	1	1	1	1	1	0	0	0	0
855	1	53	0	1	0	0	0	0	4	0	1	2	1	1	1	1	1	1	0	1	0	1	0	2	1	0	0	1	0	1	0	1	1	0	1	0	0	0	0	1	0	1	0	0	0	0	0	0	0
350	1	39	4	1	0	0	0	0	4	0	1	2	1	1	1	1	1	0	0	1	0	1	0	2	1	0	0	0	1	0	0	0	1	0	1	1	0	0	0	1	0	0	0	0	0	1	0	0	0
177	1	33	2	0	1	1	0	0	5	0	1	1	3	0	1	1	0	1	0	0	1	0	0	0	0	0	0	0	0	0	1	0	0	1	0	1	1	0	0	1	1	0	0	0	1	0	0	0	0
2069	1	40	2	0	1	1	0	0	4	0	1	2	2	1	1	1	1	1	0	1	0	0	0	0	0	0	0	0	0	1	0	0	1	0	1	1	0	0	0	1	1	1	0	0	1	0	0	0	0
431	1	54	0	1	0	0	0	0	4	2	1	1	1	1	1	1	1	1	1	0	0	0	0	1	1	0	0	0	1	0	0	0	0	1	1	1	0	0	0	1	0	1	0	0	1	0	0	0	0
2715	1	38	1	1	0	0	0	0	1	0	1	2	1	0	0	1	0	0	0	0	0	0	0	1	1	0	0	0	0	0	0	1	1	0	1	0	0	0	0	2	1	1	0	1	1	0	0	0	0
1100	0	58	2	0	1	0	0	0	4	0	1	2	4	1	1	1	1	1	1	0	0	0	0	2	0	0	0	0	0	1	0	0	1	0	0	1	0	1	0	1	1	0	0	0	0	0	0	0	0
2790	1	34	1	0	1	0	0	0	1	0	1	2	2	0	1	1	0	0	0	0	0	0	0	0	0	0	0	0	0	0	1	0	1	0	1	0	0	1	0	1	0	0	0	0	0	1	0	0	0
1907	0	67	2	0	1	0	0	0	5	0	1	1	3	1	0	1	0	0	0	0	0	0	0	2	1	0	0	0	0	0	0	0	1	0	1	0	0	1	0	2	1	1	1	1	0	0	0	0	0
3795	1	23	0	1	0	0	0	0	2	0	1	2	1	0	0	0	0	0	0	0	1	0	1	0	0	0	0	0	0	0	1	1	0	1	0	0	0	0	1	1	0	0	0	0	0	1	0	0	0
710	1	61	2	0	1	0	0	0	4	0	1	2	4	1	1	1	1	0	0	0	0	0	0	2	1	0	0	0	0	0	0	0	1	0	1	0	1	0	0	3	1	1	0	1	1	0	0	0	0
3149	1	47	2	0	0	1	0	0	4	0	1	2	1	1	0	1	1	1	0	1	0	0	0	1	0	0	0	0	0	1	0	1	1	0	1	0	0	0	0	2	1	1	0	0	1	0	0	0	0
611	0	48	2	0	1	0	0	0	5	0	1	1	1	1	0	1	1	0	0	0	0	0	0	1	0	0	0	0	0	1	0	1	0	0	1	0	1	0	0	1	0	1	0	0	0	0	0	0	0
3065	1	48	4	0	0	0	0	1	5	0	1	2	2	1	1	1	1	0	0	0	0	0	0	1	1	0	0	1	0	0	0	0	0	0	1	1	1	0	0	1	0	0	0	0	0	1	0	0	0
2185	1	59	2	0	0	1	0	0	5	3	1	2	5	0	1	1	0	0	0	0	0	0	0	0	0	0	0	0	0	0	1	0	0	0	1	0	1	0	1	1	0	0	0	0	0	1	0	0	0
18	1	49	2	0	0	1	0	0	2	0	1	2	1	0	1	1	0	0	0	0	0	0	0	0	0	0	0	0	0	0	1	0	1	0	1	1	0	0	0	1	1	0	0	0	0	0	0	0	0
3781	1	35	2	0	1	1	0	0	5	0	0	2	4	1	1	1	1	1	0	0	0	0	0	0	0	0	0	0	0	1	0	1	0	0	1	0	1	0	0	2	1	1	1	0	1	0	0	0	0
833	1	48	2	0	1	0	0	0	2	0	1	0		1	1	1	1	0	0	0	0	1	0	2	0	0	0	0	0	1	0	0	1	0	1	1	0	0	0	1	1	0	0	0	0	0	0	0	0
452	1	42	2	0	1	0	0	0	4	0	1	2	4	1	1	1	1	1	0	0	0	0	0	3	1	0	0	1	1	0	0	1	1	0	1	0	0	0	0	2	1	1	1	1	1	0	0	0	0
1812	1	61	2	0	1	1	0	0	5	0	1	1	1	1	1	1	0	1	0	1	1	0	0	1	1	0	0	1	0	1	0	0	0	0	1	1	1	0	0	1	1	1	0	1	0	0	0	0	0
396	1	40	2	0	1	0	0	0	5	0	1	2	2	0	1	0	0	0	0	0	0	0	0	0	0	0	0	0	0	0	1	0	1	1	0	1	0	0	0	2	1	0	0	0	0	0	0	0	0
277	1	27	0	1	0	0	0	0	4	0	1	2	1	1	1	1	0	0	0	0	0	0	0	0	0	0	0	1	0	1	0	0	1	0	1	1	0	0	0	1	0	0	0	0	1	0	0	0	0
3180	0	83	2	0	1	0	0	0	2	0	1	1	5	1	1	1	0	0	1	0	0	0	0	3	1	0	0	0	0	0	0	1	1	0	0	1	0	0	0	1	0	0	0	0	0	1	0	0	0
2593	0	54	4	1	0	0	0	0	2	0	1	2	1	0	1	1	0	0	0	0	0	0	0	0	0	0	0	0	0	0	1	0	1	0	1	0	1	0	0	1	0	0	0	0	0	1	0	0	0
1082	1		0	1	0	0	0	0	4	0	1	2	2	0	0	0	0	0	0	0	0	0	1	0	0	0	0	0	0	0	1	0	1	0	1	0	0	0	1	1	0	0	0	0	0	1	0	0	0
1650	1	45	2	0	0	1	0	0	5	0	1	2	1	1	1	1	1	1	0	0	0	0	0	1	0	0	0	0	0	1	0	0	1	0	1	1	0	0	0	1	0	0	1	0	0	0	0	0	1
1121	1	68	2	0	1	1	1	0	4	2	1	1	1	1	1	1	1	1	0	1	0	0	0	3	1	0	0	0	0	1	0	1	1	0	1	0	0	0	0	1	1	1	1	1	0	0	0	0	0
1237	0	70	4	1	0	0	0	0	5	0	1	2	1	0	1	1	0	0	0	0	0	0	0	0	0	0	0	1	0	0	0	0	1	0	1	1	0	0	0	1	0	0	0	0	1	0	0	1	0
2229	1	40	2	0	1	1	0	0	4	0	1	2	4	0	1	0	0	0	0	0	0	0	0	0	0	0	0	0	0	0	1	0	0	1	1	1	0	0	0	1	0	0	0	0	0	1	0	0	0
970	1	61	2	0	1	1	0	0	5	0	1	1	2	1	1	1	1	1	0	0	0	0	0	1	1	0	0	1	0	0	0	0	1	1	0	0	1	0	0	1	1	0	1	1	1	0	0	0	0
2377	1	68	2	0	1	0	0	0	2	0	1	1	1	0	1	1	1	0	0	0	0	0	0	0	0	0	0	0	0	0	1	0	0	0	1	1	0	1	0	1	0	0	0	0	0	1	0	0	0
2353	1	42	2	0	1	1	0	0	3	1	1	2	1	1	0	1	0	0	0	0	0	0	0	2	1	0	0	0	0	0	0	0	1	0	1	1	0	0	0	1	0	0	0	0	0	1	0	1	0
854	1	37	2	0	1	1	0	0	5	2	1	0		1	1	1	0	0	0	0	0	0	0	2	1	0	0	1	0	0	0	1	1	1	0	0	0	0	0	1	0	1	1	0	0	0	0	0	1
1893	1	44	0	1	0	0	0	0	5	0	1	2	1	1	0	1	1	1	0	0	0	0	0	0	0	0	0	0	0	1	0	0	1	0	1	0	0	1	0	1	0	0	0	0	0	1	0	1	0
1160	1	45	2	0	1	1	0	0	5	0	0	2	1	1	1	1	1	0	0	0	0	0	0	0	0	0	0	0	0	0	1	0	0	1	1	1	0	0	0	1	0	0	0	0	0	1	0	0	1
1556	1	52	2	0	1	0	0	0	5	0	0	0		1	1	1	1	0	0	0	0	0	0	1	0	0	0	0	0	1	0	0	1	0	0	1	1	0	0	1	1	1	0	0	1	0	0	0	0
2384	1	53	2	0	0	1	0	0	4	0	1	1	1	1	1	1	0	0	1	0	0	0	0	1	0	0	0	0	0	1	0	1	1	0	0	1	0	0	0	1	1	1	0	0	0	0	0	0	0
800	1	51	2	0	1	0	1	0	5	3	1	2	1	1	1	1	0	0	0	0	0	0	0	2	1	0	0	0	0	0	0	1	1	1	0	0	0	0	0	1	1	0	0	0	0	0	0	0	0
2875	1	55	0	1	0	0	0	0	4	0	1	2	1	1	1	1	0	0	0	0	0	0	0	2	1	0	0	0	0	0	0	0	1	0	1	0	1	0	0	1	0	1	0	0	0	0	0	0	0
2427	0	56	5	1	0	0	0	0	5	3	1	0		1	1	1	1	1	0	0	1	0	0	1	1	0	0	1	1	0	0	0	1	1	1	0	0	0	0	1	1	0	0	0	1	0	0	0	0
2178	0	59	0	1	1	0	0	0	5	3	1	2	4	1	1	1	0	0	0	0	1	0	0	2	1	0	0	1	0	0	0	1	1	0	0	1	0	0	0	1	1	0	0	1	0	0	0	0	0
622	1	42	2	0	1	0	0	0	2	0	1	2	1	1	1	1	1	1	1	1	0	0	0	2	1	0	0	0	0	0	0	0	1	0	1	0	0	1	0	1	1	1	1	1	1	0	0	0	0
2955	0	65	4	1	0	0	0	0	5	3	0	0		1	1	1	1	0	0	0	1	0	0	1	0	0	0	1	0	1	0	0	1	0	0	1	0	0	0	3	0	0	0	0	1	0	0	0	0
3741	0	63	0	0	0	0	0	1	5	3	1	2	5	1	1	1	1	1	1	1	1	1	0	1	0	0	0	0	0	1	0	0	1	1	0	1	0	0	0	2	0	0	0	0	0	1	0	0	0
2326	1	37	0	1	0	0	1	0	2	0	1	2	1	1	0	1	1	1	0	0	0	0	0	2	1	0	0	0	1	0	0	0	1	0	1	1	0	0	0	1	1	0	1	0	0	0	0	0	0
3171	1	41	2	0	1	1	0	0	5	0	1	0		0	1	1	0	1	0	0	0	0	0	0	0	0	0	1	1	1	0	1	1	0	0	1	0	0	0	1	1	1	0	1	0	0	0	1	1
3540	1	65	0	1	0	0	0	0	4	0	1	1	3	1	1	0	1	1	0	1	0	0	0	1	0	0	0	0	1	0	0	0	0	0	1	1	1	0	0	1	1	0	0	1	0	0	0	0	0
3107	1		2	0	0	0	0	1		2	1	0		0	1	0	0	0	0	0	0	0	0	0	0	0	0	0	0	0	1	0	1	0	0	0	0	0	1	3	0	0	0	0	0	1	0	0	0
3319	0	43	4	1	0	0	0	0	5	0	0	2	1	1	1	1	1	0	0	0	0	0	0	0	0	0	0	0	0	0	1	1	1	0	1	0	0	0	0	2	0	0	0	0	0	1	0	0	0
294	1	50	2	0	1	1	0	0	5	0	0	2	1	1	0	1	1	0	0	0	0	0	0	1	0	0	0	0	0	1	0	0	1	0	1	1	0	0	0	2	1	1	1	0	1	0	0	0	0
1322	1	29	1	1	0	0	0	0	4	0	1	2	1	1	0	1	0	0	0	0	0	0	0	1	1	0	0	0	0	0	0	1	1	0	1	0	0	0	0	1	1	1	1	0	1	0	0	0	0
176	1	53	2	0	1	1	0	0	5	0	0	0		0	0	1	0	0	0	0	0	0	0	2	1	0	0	0	0	0	0	0	1	0	0	1	0	0	1	1	0	0	0	0	0	1	0	0	0
351	1	58	4	1	0	1	0	0	5	0	1	1	2	1	0	1	1	0	0	0	0	0	0	2	1	0	0	0	0	0	0	1	1	0	0	1	0	0	0	1	0	1	0	0	1	0	0	0	0
1982	1	43	2	0	1	1	1	0	5	0	0	2	1	0	1	1	0	0	0	0	0	0	0	2	1	0	0	0	1	1	0	1	0	0	1	1	0	0	0	1	0	0	0	0	0	1	0	1	0
165	1	58	0	1	0	0	0	0	4	0	1	0		0	1	1	1	1	0	0	0	0	0	1	0	0	0	0	1	0	0	1	1	0	0	1	0	0	0	2	0	1	0	0	1	0	0	0	0
1195	1	63	2	0	1	0	0	0	5	2	1	2	1	1	1	1	1	0	0	0	0	0	0	1	0	0	0	0	0	1	0	1	1	0	1	0	0	0	0	1	0	0	0	0	0	1	0	0	1
849	1	44	2	0	1	1	0	0	5	0	1	2	1	1	0	1	1	1	0	0	0	0	0	1	0	0	0	0	0	1	0	1	0	0	1	1	0	0	0	1	1	1	0	1	0	0	0	0	0
3644	1	45	2	0	1	1	0	0	5	0	1	1	1	0	1	1	0	0	0	0	0	0	0	0	0	0	0	0	0	1	0	1	1	0	0	0	0	0	0	1	1	0	1	1	1	0	0	0	0
187	1	34	2	0	1	0	0	0	4	1	1	1	1	0	1	1	1	0	1	0	0	0	0	0	0	0	0	0	0	0	1	0	1	0	1	0	0	1	0	1	0	0	0	0	0	1	0	0	1
2695	1	49	2	0	1	1	0	0	4	0	1	2	1	1	1	1	1	0	0	1	0	1	0	2	0	0	0	1	1	1	0	1	1	0	1	0	0	0	0	1	0	1	1	0	1	0	0	0	0
392	1	51	2	0	1	0	0	0	3	2	1	2	1	0	1	1	1	0	0	0	0	0	0	2	1	0	0	0	0	0	0	0	1	1	1	0	0	0	0	2	1	1	0	0	0	0	0	0	0
232	1	60	2	0	1	0	0	0	2	1	1	2	1	1	1	1	1	0	1	0	0	0	0	3	1	1	0	0	0	0	0	1	1	0	1	0	0	0	0	2	0	0	1	0	0	0	0	0	0
3663	1	54	2	0	0	1	0	0	4	1	1	1	1	1	1	1	1	1	0	1	0	0	0	1	1	0	0	0	0	0	0	0	1	0	1	1	0	0	0	1	1	1	1	0	1	0	0	0	0
2147	0	56	2	0	1	0	0	0	4	0	1	2	5	1	1	1	1	0	0	0	0	0	0	1	0	0	0	1	0	0	0	0	1	0	1	0	0	0	0	3	0	0	0	0	1	0	0	0	0
3819	1	39	2	0	1	1	0	0	4	0	1	2	3	0	1	0	0	0	0	0	1	0	0	1	0	0	0	1	0	0	0	0	1	1	0	0	0	1	0	1	1	0	1	0	1	0	0	0	0
2813	1	42	4	1	0	0	0	0	2	0	1	2	1	1	1	1	1	1	0	0	0	0	0	2	0	0	0	0	1	0	0	1	1	0	1	0	0	0	0	1	1	1	0	1	1	0	0	0	0
2911	1	34	1	1	0	0	0	0	4	2	1	2	5	1	1	1	0	1	0	0	0	0	0	1	1	0	0	1	1	0	0	1	1	1	0	0	0	0	0	1	1	1	1	0	1	0	0	0	0
3314	1	38	0	1	0	0	0	0	4	0	1	2	1	1	1	1	1	1	0	0	0	0	0	1	0	0	0	0	0	1	0	1	1	0	0	0	0	1	0	1	1	1	1	1	1	0	0	0	0
770	1	55	2	1	1	0	0	0	2	0	1	0		0	0	1	0	0	0	0	0	0	0	1	0	0	0	0	0	1	0	0	1	0	0	1	0	0	0	3	1	0	0	0	0	0	0	0	0
565	1	21	0	1	0	0	0	0	2	2	1	1	2	1	0	0	0	0	0	1	0	0	0	0	0	0	0	0	0	1	0	0	1	0	0	0	1	1	0	2	1	0	1	1	1	0	0	0	0
2086	1		2	0	1	1	0	0	5	0	0	2	3	0	1	1	0	0	0	0	0	0	0	1	0	0	0	0	0	1	0	0	1	0	1	0	1	0	0	1	1	1	1	0	0	0	0	0	0
1132	0	38	2	0	1	1	0	0	4	0	1	2	5	1	1	0	0	1	0	0	1	0	0	1	0	0	0	1	0	0	0	0	1	1	1	0	0	0	0	3	1	0	0	0	1	0	0	0	0
3950	1	34	0	1	0	0	0	0	5	3	1	2	1	0	0	1	0	1	0	0	0	0	0	1	1	0	0	0	1	0	0	0	1	0	1	1	0	0	0	1	1	1	1	0	0	0	0	0	0
1681	1	43	2	0	1	1	0	0	4	0	1	2	4	1	1	1	1	0	0	0	0	0	0	1	1	0	0	0	0	0	0	1	1	0	1	0	0	0	0	2	1	0	0	1	1	0	0	0	1
1957	1	52	2	0	0	0	0	1	5	0	1	2	4	1	1	1	1	1	0	0	0	0	0	1	1	0	0	0	0	0	0	1	0	0	1	1	0	0	0	1	1	1	1	0	1	0	0	0	0
1149	1	66	2	0	1	0	0	0	4	0	1	2	5	1	1	1	0	0	1	0	0	1	0	2	1	0	0	0	0	0	0	1	0	0	1	0	0	0	0	3	0	0	0	0	0	1	0	0	1
1545	0	73	6	1	0	0	0	0	5	0	1	1	5	1	1	1	1	1	0	0	0	0	0	2	1	0	0	0	0	0	0	0	1	0	1	0	0	0	0	1	1	1	0	1	1	0	0	0	0
3679	1	64	2	0	0	1	0	0	5	2	1	1	3	1	1	1	1	1	0	0	0	0	0	1	1	0	0	0	1	0	0	1	1	1	0	0	0	0	0	1	1	1	0	0	1	0	0	0	0
3934	0	88	6	1	0	1	0	0	2	0	1	2	1	0	1	1	0	0	0	0	0	0	0	1	0	0	0	0	0	1	0	1	1	0	0	1	0	0	0	1	0	0	0	0	0	1	0	0	0
3009	1	37	1	0	1	0	0	0	4	0	1	1	1	1	1	1	1	0	0	0	0	0	0	1	0	0	0	0	0	1	0	0	1	0	1	1	0	0	0	2	1	1	0	0	1	0	0	0	0
2443	1	36	2	0	0	1	0	0	4	0	0	2	4	0	1	1	0	0	0	0	0	0	0	2	1	0	0	0	1	1	0	1	0	0	1	1	0	0	0	2	0	0	0	0	0	1	0	1	0
1219	1	37	2	0	0	1	0	0	5	0	0	2	2	0	1	1	0	1	0	0	0	0	0	1	0	0	0	0	0	1	0	0	1	0	1	1	0	0	0	1	1	1	0	0	1	0	0	0	0
276	1	29	0	1	0	0	0	0	4	0	1	1	1	1	1	0	1	0	0	0	0	0	0	2	0	0	0	0	0	1	0	1	0	0	1	0	0	1	0	1	1	0	1	1	1	0	0	0	0
115	1	68	2	0	1	1	0	0	5	0	1	2	1	1	0	0	1	0	1	0	0	0	0	1	0	0	0	0	0	1	0	1	0	0	1	1	0	0	0	1	0	0	0	0	0	1	0	0	0
293	1	31	2	0	1	0	0	0	3	1	1	2	3	0	1	1	1	0	0	0	0	0	0	0	0	0	0	0	0	0	1	0	0	1	0	0	1	1	0	1	1	0	1	0	1	0	0	0	0
1934	1	36	2	0	1	1	0	0	4	0	1	2	1	1	1	1	1	0	0	0	0	0	0	1	1	0	0	0	0	0	0	1	1	0	0	1	0	0	0	1	1	0	0	1	0	0	0	0	1
142	1	42	2	0	1	1	0	0	4	0	1	1	3	1	1	1	1	1	1	1	0	0	0	2	1	0	0	0	0	1	0	1	0	0	0	1	0	0	0	2	1	1	0	0	1	0	0	0	0
2850	1	64	2	0	1	0	0	0	5	2	1	0		1	1	1	1	0	0	0	0	0	0	0	0	0	0	1	0	0	0	0	1	0	0	1	0	0	0	1	1	0	0	0	0	0	0	0	0
2389	1	36	2	0	1	1	0	0	5	0	1	2	1	1	1	1	1	1	1	0	0	0	0	3	1	1	0	0	1	1	0	0	1	0	1	0	0	0	0	3	1	1	1	1	1	0	0	0	0
1189	1	44	0	1	0	0	0	0	5	0	0	1	5	0	1	1	0	0	0	0	0	0	0	1	1	0	0	1	0	0	0	0	0	0	0	0	1	1	0	3	1	1	0	1	0	0	0	0	1
1206	1	33	4	1	0	0	0	0	4	0	1	2	2	1	0	1	0	0	0	0	0	0	0	2	1	0	0	0	0	0	0	0	1	0	1	1	0	0	0	1	1	1	1	0	0	0	0	0	0
2275	1	38	2	0	1	1	0	0	5	3	1	2	1	1	1	1	0	0	0	0	0	0	0	1	0	0	0	1	0	0	0	1	1	0	0	1	0	0	0	1	0	0	0	0	0	1	0	0	0
1698	1	37	2	0	1	1	0	0	5	0	1	2	1	1	1	1	0	0	0	0	0	1	0	2	0	0	0	1	0	0	0	0	1	0	0	1	0	0	0	1	1	1	0	0	0	0	0	0	0
1010	0	36	2	0	1	0	0	0	2	0	1	2	1	1	1	1	0	0	0	0	0	0	0	0	0	0	0	0	0	0	1	1	1	0	0	1	0	0	0	1	0	0	0	0	0	1	0	0	0
2202	1	39	2	0	1	1	0	0	5	0	1	2	1	0	1	1	0	0	0	0	0	0	0	1	0	0	0	0	0	1	0	1	0	1	0	1	0	0	0	1	0	0	0	0	0	1	0	0	0
2838	1	29	2	0	1	1	0	0	5	0	1	2	1	0	1	1	0	0	0	0	0	0	0	1	1	0	0	0	0	0	0	1	1	1	0	0	0	0	0	1	1	1	0	0	0	0	0	0	0
2953	0	32	2	0	1	0	0	0	5	0	1	2	2	0	1	1	0	0	1	0	0	0	0	2	0	0	0	1	0	0	0	0	0	1	1	1	0	0	0	1	0	0	0	0	0	1	0	0	0
3304	1	40	2	0	1	1	0	0	4	0	1	0		1	1	1	0	1	0	0	0	0	0	1	1	0	0	0	1	0	0	1	1	0	0	1	0	0	0	1	1	1	1	1	1	0	0	0	0
3685	1	42	1	1	0	0	0	0	4	0	1	2	3	0	1	1	0	1	0	0	0	1	0	2	0	0	0	1	1	0	0	0	1	0	0	1	0	1	0	1	1	0	1	1	1	0	0	0	0
1208	0	40	2	0	1	1	0	0	5	0	0	0		1	1	1	0	0	0	0	0	0	0	1	1	0	0	1	0	0	0	0	1	1	1	0	0	0	0	1	0	0	0	0	1	0	0	0	0
155	1	32	1	0	1	0	0	0	4	1	1	2	1	0	0	1	0	1	0	0	0	0	0	1	1	0	0	0	0	0	0	0	1	0	1	1	0	0	0	2	1	0	1	0	1	0	0	0	0
2361	1		3	0	1	0	0	0	5	0	1	2	3	1	0	1	1	0	1	0	0	1	0	1	1	1	0	1	0	0	0	0	1	0	0	1	1	0	0	1	0	1	0	0	1	0	0	0	0
466	1	40	2	0	0	0	0	1		0	0	0		1	1	0	0	1	0	0	0	0	0	1	0	0	0	0	0	1	0	1	0	1	0	1	0	0	0	1	0	0	0	0	0	1	0	0	0
2971	1	74	2	0	1	0	0	0	5	0	1	2	1	1	1	1	0	0	0	0	0	0	0	1	0	1	0	0	0	0	0	1	1	0	1	0	0	0	0	1	0	0	0	0	0	1	0	0	0
3479	0	36	2	0	1	0	0	0	4	3	1	1	1	1	1	1	1	0	0	0	0	0	0	1	0	0	0	1	0	0	0	1	1	1	0	0	0	0	0	1	0	0	0	0	1	0	0	0	1
1961	1	77	1	0	1	0	0	0	2	0	1	1	1	1	1	1	0	0	0	0	0	0	0	0	0	0	0	0	0	0	1	0	1	0	1	0	0	0	0	1	0	0	0	0	0	1	0	0	0
1011	1	41	2	0	1	0	0	0	2	0	1	2	2	1	1	1	1	0	1	0	0	1	0	3	1	1	0	0	0	1	0	1	0	1	0	1	0	0	0	1	0	0	1	0	1	0	0	0	0
154	1	68	2	0	1	0	0	0	5	0	1	1	1	0	1	1	1	0	0	0	0	0	0	0	0	0	0	0	0	0	1	0	0	0	1	1	0	1	0	1	1	1	0	0	0	0	0	0	0
664	1	35	2	0	1	1	0	0	4	0	1	2	1	1	1	1	1	0	0	0	0	0	0	2	1	0	0	0	0	0	0	0	1	0	1	0	1	0	0	1	1	1	0	1	0	0	0	0	0
1712	1	62	4	1	0	0	0	0	5	0	1	1	2	1	0	1	1	0	0	0	0	0	0	2	0	0	0	1	1	0	0	0	1	0	0	1	1	0	0	3	0	0	1	1	1	0	0	0	1
1406	1	53	0	1	0	0	0	0	2	2	1	2	3	1	0	1	0	0	1	0	0	0	0	2	1	0	0	0	0	0	0	1	1	0	1	0	0	0	0	1	1	0	0	0	1	0	0	0	0
3690	1	51		0	1	1	1	0	5	0	0	2	3	1	0	0	1	0	0	0	1	0	0	2	1	0	0	1	0	1	0	0	1	0	1	1	0	0	0	2	0	0	0	0	1	0	0	0	0
3865	1	65	6	1	0	0	0	0	5	3	1	2	1	1	1	1	0	1	0	1	0	0	0	1	0	0	0	0	0	1	0	0	1	0	0	1	1	0	0	1	0	1	1	0	0	0	0	0	0
2729	1	46	1	0	1	0	0	0	4	0	1	2	1	1	1	1	1	1	0	0	0	0	0	1	1	0	0	1	0	0	0	0	1	0	1	1	0	0	0	1	1	1	0	1	1	0	0	0	0
1409	0	48	2	0	1	0	0	0	5	0	1	2	1	1	1	1	0	0	0	0	0	0	0	2	1	0	0	0	0	0	0	1	1	0	1	0	0	0	0	3	1	0	0	0	1	0	0	0	0
1275	1	62	1	0	1	0	0	0	5	0	1	2	3	1	1	1	0	0	1	0	0	0	0	0	0	0	0	0	0	1	0	0	1	0	0	1	0	0	0	2	0	0	0	0	0	1	0	0	0
2852	1	33	0	1	0	0	0	0	4	2	1	2	2	0	1	1	0	0	0	0	0	0	0	0	0	0	0	1	1	1	0	0	1	0	1	0	0	1	0	1	0	0	1	0	0	0	0	0	0
2763	1	37	4	1	0	1	0	0	4	1	1	1	1	1	1	1	0	0	1	0	0	1	0	3	1	1	1	1	1	1	0	1	0	0	1	0	1	0	0	1	1	0	0	0	0	0	0	0	0
318	1	47	2	0	1	0	0	0	4	0	1	2	1	1	1	1	0	0	0	0	1	0	0	2	1	0	0	0	0	0	0	0	0	0	1	1	1	0	0	1	1	1	0	0	1	0	0	0	0
903	1	47	2	0	1	1	0	0	4	0	1	2	1	0	1	1	0	0	0	0	0	0	0	1	1	0	0	0	0	1	0	0	0	1	1	1	0	0	0	1	1	0	0	0	0	0	0	0	0
3165	1	33	2	0	1	0	0	0	3	1	1	2	1	1	1	1	1	0	1	0	0	1	0	1	1	1	0	1	1	1	0	1	1	0	1	0	0	0	0	1	0	0	0	0	0	1	0	0	0
3226	1	37	2	0	1	1	0	0	5	0	1	1	1	1	1	1	0	0	0	0	0	0	0	2	1	0	0	0	0	0	0	0	1	0	1	1	0	0	0	1	1	1	1	1	1	0	0	0	0
3849	0	60	4	1	0	0	0	0	3	2	1	2	1	0	1	1	1	0	0	0	0	0	0	0	0	0	0	0	0	0	1	0	1	0	1	0	0	0	1	1	0	0	0	0	0	1	0	0	0
2618	1	57	2	0	1	0	0	0	4	0	1	1	1	1	1	1	1	0	1	0	0	0	0	2	0	0	0	0	0	1	0	1	0	0	1	1	0	0	0	1	0	0	0	0	0	1	0	0	0
1493	1	42	2	0	1	1	0	0	4	0	1	2	5	0	0	1	0	0	0	0	0	0	0	1	1	0	0	0	0	0	0	1	1	0	0	0	0	0	1	1	1	1	0	0	0	0	0	0	0
236	1	41	2	0	1	1	0	0	5	0	1	2	1	1	1	1	1	1	0	1	1	0	0	1	0	0	0	1	1	1	0	0	1	1	1	0	0	0	0	1	0	0	0	0	1	0	0	0	1
2073	1	76	2	0	1	0	0	0	2	0	1	2	3	1	1	1	1	1	0	1	0	0	0	1	1	0	0	0	1	1	0	1	1	0	1	0	0	0	0	1	1	1	0	1	0	0	0	0	0
3491	1	37	0	1	0	0	0	0	4	0	1	2	1	1	1	1	1	1	0	0	0	0	0	1	0	0	0	0	0	1	0	0	1	0	0	1	0	1	0	1	1	0	0	1	1	0	0	0	1
2909	1		2	0	1	1	0	0	1	0	1	2	3	0	1	0	0	1	0	0	0	0	0	0	0	0	0	0	0	1	0	1	1	0	1	0	0	0	0	1	1	0	0	0	1	0	0	0	0
54	0		4	1	0	0	0	0		0	1	0			0	0	0	0	0	0	0	0	0		0	0	0	0	0	0	0	0	0	0	0	0	0	0	0		0	0	0	0	0	0	0	0	0
3765	1	38	2	0	1	1	0	0	2	0	1	2	3	1	1	1	0	1	0	0	0	0	0	1	1	0	0	1	1	0	0	0	0	1	1	1	0	0	0	2	1	1	1	0	1	0	0	0	0
3825	1	47	2	0	1	0	0	0	5	2	1	2	2	0	1	1	1	1	0	0	0	0	0	1	0	0	0	1	0	1	0	0	1	0	1	1	0	0	0	1	0	0	0	1	0	0	0	0	0
3164	1	44	3	0	1	0	0	0	5	3	1	2	1	0	0	1	0	0	0	0	0	0	0	1	1	0	0	0	0	0	0	0	1	0	1	0	0	0	0	1	1	1	0	1	1	0	0	0	0
3908	1	38	2	0	1	1	0	0	4	0	1	1	1	0	1	1	0	0	0	0	0	0	0	1	1	0	0	0	0	0	0	0	0	0	1	1	1	0	0	1	0	1	0	0	0	0	0	0	0
363	1	42	2	0	1	1	0	0	2	0	1	2	1	1	1	1	0	1	1	1	0	0	0	0	0	0	0	1	0	0	0	0	1	1	1	0	0	0	0	1	0	0	0	0	0	1	0	0	0
3848	1	32	2	0	1	1	0	0	5	3	1	2	2	1	1	1	0	0	0	0	0	0	0	1	0	0	0	0	1	0	0	0	1	1	0	1	0	0	0	1	1	0	0	1	1	0	0	0	0
373	1	34	0	1	0	0	0	0	4	0	1	2	1	1	0	1	1	0	0	0	0	0	0	1	0	0	0	0	0	1	0	0	1	0	1	0	0	1	0	1	1	1	1	1	1	0	0	0	0
2140	0	75	6	1	0	0	0	0	3	0	1	1	3	1	1	1	1	1	0	1	0	0	0	2	1	0	0	0	1	1	0	0	0	0	0	1	1	1	0	3	1	1	1	1	1	0	0	0	0
81	1	71	4	1	0	0	0	0	3	0	1	1	1	1	0	0	1	0	0	0	0	0	0	1	0	0	0	0	0	1	0	0	1	0	1	0	1	0	0	1	0	0	0	0	0	1	0	0	0
2613	1	35	0	1	0	0	0	0	4	2	1	1	1	0	1	1	0	0	0	0	0	0	0	0	0	0	0	0	0	0	1	0	1	0	1	1	0	0	0	1	1	0	0	0	1	0	0	0	0
1129	1	36	1	0	1	0	0	0	4	2	1	2	1	1	1	1	1	0	0	0	0	0	0	1	0	0	0	0	0	1	0	1	1	0	1	0	0	0	0	2	1	0	0	1	0	0	0	0	0
3971	1	39	2	0	1	1	0	0	5	0	1	2	1	1	1	1	1	1	1	1	0	0	0	1	0	1	0	1	1	1	0	0	1	0	1	0	1	0	0	1	1	1	0	1	0	0	0	0	0
300	1	46	4	1	0	0	0	0	4	0	1	2	1	1	1	1	1	1	0	0	0	0	0	2	1	0	0	0	0	0	0	0	1	0	1	1	0	0	0	1	1	1	1	1	1	0	0	0	0
1613	1		2	0	1	1	0	0	4	0	1	1	1	0	1	0	1	0	0	0	0	0	0	0	0	0	0	0	0	0	1	1	1	0	1	0	0	0	0	2	0	0	0	0	0	1	0	0	1
2631	1	40	2	0	1	0	0	0	4	0	1	2	1	0	1	1	1	0	0	0	0	0	0	0	0	0	0	0	0	1	0	0	1	0	1	0	0	0	1	1	0	0	0	0	0	1	0	0	0
1374	1	63	2	0	1	0	0	0	4	0	1	2	1	0	1	1	1	1	0	1	0	0	0	1	1	0	0	0	0	0	0	1	1	0	1	0	0	0	0	1	1	1	1	1	0	0	0	0	0
2617	1	72	2	0	1	0	0	0	1	0	0	2	1	1	0	1	1	1	0	0	0	0	0	1	0	0	0	0	0	1	0	1	1	0	1	0	0	0	0	1	0	0	0	0	0	1	0	0	0
1429	1	49	0	1	0	0	0	0	5	0	1	1	1	0	1	1	0	1	0	0	0	0	0	0	0	0	0	0	0	0	1	0	0	1	1	1	0	0	0	1	0	0	0	0	0	1	0	0	0
493	1	35	2	0	1	1	0	0	4	0	1	2	4	1	1	1	0	0	0	0	0	0	0	1	1	0	0	0	0	0	0	0	1	0	1	1	0	0	0	2	1	1	1	0	0	0	0	0	0
3977	1	37	0	0	0	0	1	0	2	0	1	1	1	0	0	0	0	0	0	0	0	0	1	0	0	0	0	0	0	0	1	0	0	0	1	1	1	0	0	1	0	0	0	0	0	1	0	0	0
2921	1	53	0	0	1	1	0	0	4	0	1	2	1	1	1	1	1	1	0	0	0	0	0	1	1	0	0	0	0	0	0	1	1	0	1	0	0	0	0	1	1	1	1	1	1	0	0	0	0
1460	1	45	2	0	1	0	0	0	5	0	1	2	2	1	1	1	0	0	0	0	0	0	0	1	1	0	0	1	0	0	0	0	1	1	0	1	0	0	0	1	1	0	0	1	1	0	0	0	0
2892	1	62	0	0	0	0	0	1	4	0	1	2	5	0	1	1	0	0	0	0	0	0	0	0	0	0	0	0	0	1	0	0	1	0	1	1	0	0	0	1	0	0	0	0	0	1	0	0	0
645	1	75	2	0	1	0	0	0	2	2	1	1	1	1	1	1	1	1	1	0	0	0	0	1	1	0	1	0	0	0	0	1	1	0	1	0	0	0	0	1	1	1	1	1	0	0	0	0	0
2021	1	27	2	0	1	0	0	0	4	0	0	2	3	0	0	1	0	0	0	0	0	0	0	2	1	0	0	0	0	0	0	1	1	0	0	1	0	0	0	1	1	1	1	1	1	0	0	0	0
83	0	48	2	0	1	1	1	0	5	2	0	2	1	0	1	1	0	1	0	0	0	0	0	1	0	0	0	0	0	1	0	1	1	0	0	1	0	0	0	1	1	0	0	0	1	0	0	0	1
426	1	45	2	0	1	1	0	0	5	3	1	1	3	1	1	1	0	0	0	0	0	0	0	0	0	0	0	0	0	1	0	0	1	1	1	0	0	0	0	2	1	0	0	0	1	0	0	0	1
3328	1	61	2	0	1	1	0	0	3	2	1	2	1	0	1	1	1	0	1	0	0	0	0	1	1	0	0	0	0	0	0	1	0	0	1	1	0	0	0	2	0	0	0	0	0	1	0	0	0
1115	1	38	0	1	0	0	0	0	2	2	1	2	3	1	0	1	0	1	0	0	0	0	0	2	1	0	0	0	0	1	0	0	1	0	1	1	0	0	0	3	1	1	1	0	1	0	0	0	0
1487	1	45	2	0	0	0	0	1	4	0	0	0		0	1	1	1	0	0	0	0	0	0	1	1	0	0	0	0	0	0	1	1	1	0	0	0	0	0	1	0	0	0	0	0	1	0	0	0
2966	1	37	0	1	0	0	0	0	4	0	1	1	1	0	1	1	0	0	0	0	0	0	0	1	0	0	0	0	0	1	0	1	1	0	0	1	0	0	0	1	1	1	1	1	1	0	0	0	0
3420	1	49	0	1	0	0	0	0	4	0	1	2	4	1	1	1	0	0	0	0	0	0	0	1	1	0	0	0	0	0	0	0	1	0	1	0	1	0	0	1	0	0	0	0	0	1	0	0	0
2209	0	66	4	1	0	0	0	0	5	0	1	0		0	0	1	0	0	0	0	0	0	0	2	1	0	0	0	0	0	0	1	1	1	0	0	0	0	0	1	0	0	0	0	0	1	0	0	0
2804	1	35	1	1	0	0	0	0	4	0	1	2	3	1	1	1	1	1	0	0	0	0	0	1	0	0	0	0	0	1	0	1	1	0	0	0	0	0	1	1	1	1	1	0	0	0	0	0	0
38	1	55	4	1	0	1	0	0	3	0	1	2	1	1	1	1	1	0	0	0	0	0	0	1	1	0	0	0	0	1	0	1	1	0	1	0	0	0	0	1	0	1	0	0	1	0	0	1	0
2923	1	56	2	0	1	0	0	0	5	0	1	0		1	1	1	1	1	1	0	0	0	0	0	0	0	0	0	0	0	1	1	1	0	0	1	0	0	0	1	1	1	0	0	0	0	0	0	0
3923	1	42	2	0	1	1	0	0	5	0	1	1	1	0	1	1	0	1	0	0	0	0	0	0	0	0	0	0	0	0	1	0	1	0	1	1	0	0	0	1	1	1	1	0	0	0	0	0	0
3921	1	52	4	0	0	1	0	0	5	0	0	2	1	0	1	1	0	0	0	0	0	0	0	1	0	0	0	0	0	1	0	0	1	0	0	1	0	1	0	2	1	0	0	0	1	0	0	0	0
1320	1	52	2	0	1	1	0	0	4	0	1	2	2	0	1	1	1	0	0	0	0	0	0	1	0	0	0	1	0	1	0	1	1	0	1	0	0	0	0	1	1	0	0	1	0	0	0	0	0
2233	1	36	2	0	1	1	0	0	4	0	1	2	2	1	1	1	1	1	0	0	1	0	0	1	1	0	0	0	0	0	0	1	0	0	1	0	0	0	0	1	0	0	0	0	1	0	0	0	0
319	1	55	2	0	1	1	0	0	5	3	1	2	2	1	1	1	1	0	0	0	1	0	0	1	0	0	0	1	0	1	0	1	1	0	0	1	0	0	0	1	1	0	1	0	1	0	0	0	0
2177	1	32	4	1	0	0	0	0	4	2	1	2	1	1	1	1	1	1	1	1	0	0	0	1	0	0	0	0	0	1	0	0	1	0	1	1	0	0	0	2	0	1	1	0	1	0	0	0	0
3086	0	46	2	0	1	1	0	0	5	3	1	2	3	0	1	1	1	0	0	0	0	0	0	1	1	0	0	0	0	1	0	1	1	0	1	0	0	0	0	2	1	0	0	0	0	0	0	0	0
568	1	47	0	1	0	0	0	0	2	0	1	2	1	0	0	1	0	0	0	0	0	0	0	1	0	0	0	0	0	1	0	0	1	0	1	1	0	0	0	1	0	0	0	0	0	1	0	0	0
2658	1	49	0	1	0	0	0	0	3	0	1	2	1	1	1	0	1	0	0	0	0	0	0	2	0	0	0	0	0	1	0	0	1	0	1	1	0	0	0	1	1	0	0	0	0	0	0	0	0
3578	1	61	2	0	1	0	0	0	4	2	1	2	1	1	1	1	1	0	1	1	0	0	0	1	0	1	0	0	0	1	0	0	1	0	1	0	1	0	0	2	0	0	0	0	0	1	1	0	0
2584	1	39	4	1	0	0	0	0	4	0	1	2	1	1	1	1	0	0	0	0	0	0	0	1	1	0	0	1	0	0	0	1	1	0	1	0	0	0	0	1	1	0	0	0	0	0	0	0	0
3531	0	43	2	0	1	1	0	0	4	0	1	1	3	1	1	1	1	1	0	0	1	0	0	1	0	0	0	1	1	1	0	0	0	1	0	1	1	0	0	3	1	0	1	0	1	0	0	0	0
3760	1	32	4	1	0	0	0	0	4	1	1	1	3	0	1	1	0	1	0	0	0	0	0	2	0	0	0	0	0	1	0	1	1	0	0	1	0	0	0	2	1	0	1	0	1	0	0	0	0
23	1	56	2	0	1	0	0	0	4	2	1	2	2	1	1	1	1	1	0	1	0	0	0	1	0	0	0	0	0	1	0	0	1	0	0	1	1	0	0	1	1	1	1	0	1	0	0	0	0
3022	1	50	2	0	1	0	0	0	5	0	1	2	2	1	1	1	0	1	0	1	0	0	0	1	0	0	0	0	0	1	0	1	0	1	0	1	0	0	0	1	0	0	0	0	1	0	0	0	0
1313	1	58	2	0	1	0	0	0	5	0	1	2	1	1	0	0	0	0	0	0	0	1	0	2	0	0	0	1	0	0	0	0	0	0	0	1	1	1	0	1	0	0	0	0	0	1	0	0	0
2874	1	49	2	0	0	1	0	0	4	0	1	2	1	1	1	1	1	1	0	1	0	0	0	1	0	0	0	0	1	0	0	0	1	0	1	0	1	0	0	1	0	0	0	0	0	1	0	0	0
3268	1	49	2	0	1	1	0	0	4	0	0	0		1	0	0	0	0	0	0	0	0	1	0	0	0	0	0	0	0	1	1	1	0	0	1	0	0	0	1	0	0	0	0	0	1	0	0	0
105	1	47	0	1	0	0	0	0	4	2	1	1	1	1	1	1	1	1	1	1	1	1	0	1	0	0	0	0	0	1	0	0	1	0	1	0	0	1	0	1	0	0	0	0	1	0	0	0	0
3177	1	30	0	0	0	0	1	0	1	0	0	0		1	1	1	1	1	0	0	0	0	0	1	0	0	0	1	0	0	0	0	1	1	0	1	0	0	0	1	0	0	0	0	0	1	0	0	0
2844	1	35	0	0	0	0	1	0	2	1	1	2	5	1	1	1	1	1	1	1	0	1	0	2	0	0	0	0	0	1	0	0	1	1	0	1	0	0	0	1	0	0	0	0	1	0	0	0	0
1509	1	42	2	0	1	1	0	0	4	0	1	2	1	1	1	1	0	0	0	0	0	0	0	0	0	0	0	1	0	1	0	1	0	0	1	1	0	0	0	1	1	1	1	1	1	0	0	0	0
2738	1	29	0	1	0	0	0	0	4	0	1	2	1	0	0	0	0	1	0	0	0	0	0	0	0	0	0	0	0	0	1	1	0	1	0	0	0	0	1	2	1	0	0	0	0	0	0	0	0
2467	0	46	2	0	1	1	0	0	4	0	1	1	5	1	0	1	1	0	0	0	0	0	0	1	1	0	0	1	0	1	0	0	1	0	1	0	0	0	0	1	1	1	0	0	1	0	0	0	1
2636	1	53	2	0	0	1	0	0	1	0	1	1	3	1	0	1	0	0	0	0	0	0	0	1	1	0	0	0	0	0	0	1	1	0	0	1	0	0	0	1	0	1	1	0	1	0	0	0	0
3653	1	54	3	0	1	0	0	0	4	3	1	1	3	1	0	1	1	0	0	0	0	0	0	3	1	0	1	1	1	1	0	0	1	0	0	0	1	1	0	1	1	1	0	1	1	0	0	0	1
1046	1	41	2	0	1	1	0	0	4	0	1	1	3	0	1	1	1	0	0	0	0	0	0	1	0	0	0	0	0	1	0	0	1	0	0	1	1	0	0	2	0	0	0	0	0	1	0	0	0
2372	1	47	2	0	1	1	0	0	4	0	1	2	1	1	0	1	1	1	0	0	0	0	0	1	0	0	0	0	0	1	0	0	1	0	1	1	0	0	0	1	1	1	1	1	1	0	0	0	0
2489	1	41	2	0	1	0	0	0	2	0	1	2	4	1	1	1	1	0	0	0	0	1	0	2	0	0	0	0	0	1	0	1	1	0	0	0	0	1	0	1	0	0	0	0	0	1	0	0	0
3682	1	25	0	1	0	0	0	0	2	0	1	1	1	1	0	1	0	1	0	0	0	0	0	2	1	1	0	1	1	0	0	0	1	0	1	0	0	1	0	2	0	1	1	0	1	0	0	0	0
2929	1	42	2	0	1	1	0	0	4	0	1	2	2	0	1	1	0	0	0	0	0	0	0	1	1	0	0	0	0	0	0	1	1	0	0	1	0	0	0	1	1	0	0	0	0	0	0	0	0
3353	1	40	2	0	1	1	1	0	5	0	0	2	1	1	1	1	1	0	0	0	1	0	0	1	1	0	0	0	0	1	0	1	1	0	1	0	0	0	0	1	1	0	0	0	0	0	0	0	1
2747	1	55	2	0	1	1	0	0	5	3	1	2	1	1	1	0	0	0	0	0	0	0	0	0	0	0	0	0	0	1	0	0	1	1	0	0	1	0	0	1	0	0	0	0	0	1	0	0	0
1169	1	56	0	1	0	0	0	0	5	0	1	0		1	1	1	0	1	0	0	0	0	0	2	0	0	0	0	1	0	0	0	1	0	0	1	1	0	0	1	1	0	0	1	1	0	0	0	0
3650	1	43	2	0	1	1	1	0	4	0	1	2	3	1	1	1	0	0	0	0	0	0	0	1	0	0	0	0	0	1	0	1	1	0	0	1	0	0	0	1	0	1	1	0	0	0	0	0	0
3691	1	68	2	0	1	0	0	0	5	0	1	0		1	0	1	1	1	0	1	0	0	0	1	0	0	0	0	0	1	0	0	1	0	1	1	0	0	0	1	0	1	0	1	1	0	0	0	0
1776	1	46	2	0	1	1	0	0	5	0	0	2	2	1	1	1	1	1	0	1	0	0	0	1	0	0	0	0	0	1	0	1	1	1	0	0	0	0	0	1	0	0	0	0	1	0	0	0	1
2881	1	31	1	0	0	1	1	0	4	3	1	2	3	0	0	0	0	0	0	0	0	0	1	0	0	0	1	0	1	0	1	1	1	1	0	0	0	0	0	1	0	0	0	1	1	0	0	0	0
343	1	43	2	0	1	1	0	0	4	0	0	2	2	0	1	1	0	1	0	1	0	0	0	2	0	0	0	1	0	0	0	1	0	1	0	1	0	0	0	1	1	0	0	0	1	0	0	0	0
2097	1	72	2	0	1	0	0	0	5	3	1	2	3	1	1	1	1	1	1	0	0	1	0	2	1	0	0	0	0	0	0	0	1	0	1	1	0	0	0	2	1	1	1	0	1	0	0	0	0
45	1	42	2	0	1	0	0	0	5	0	1	2	1	1	1	1	1	0	1	1	0	1	0	2	1	1	0	0	0	1	0	0	1	0	1	1	0	0	0	2	1	1	1	1	1	0	0	0	0
3576	1	49	0	1	0	0	0	0	4	0	1	0		1	1	1	1	1	0	0	0	0	0	2	1	0	0	0	1	0	0	1	1	0	0	1	0	0	0	1	0	0	0	0	0	1	0	0	0
2741	1	41	2	0	1	1	0	0	5	0	1	1	1	1	1	1	1	1	0	0	0	1	0	2	0	0	0	0	0	1	0	1	1	0	0	1	0	0	0	1	1	1	0	0	0	0	0	0	0
1190	1	62	2	0	1	0	0	0	5	2	1	1	3	1	1	1	1	1	0	0	0	0	0	1	1	0	0	1	0	1	0	0	0	0	1	1	0	1	0	1	1	0	1	0	1	0	0	0	0
1909	0	75	2	0	1	0	0	0	5	0	1	2	2	0	1	1	1	0	0	0	0	0	0	1	1	0	0	0	0	0	0	1	0	1	0	1	0	0	0	1	1	1	0	1	0	0	0	0	0
940	1	65	2	0	1	0	0	0	5	3	1	0		1	1	1	1	0	0	0	0	0	0	0	0	0	0	0	0	1	0	0	1	0	0	1	0	0	0	1	0	0	0	0	0	0	0	1	0
1153	1	43	2	0	1	1	0	0	5	0	1	2	1	1	1	1	1	1	0	0	0	0	0	1	0	0	0	0	0	1	0	0	1	0	1	1	0	0	0	1	1	1	1	1	1	0	0	0	0
3773	1	52	6	1	0	0	0	0	2	0	1	2	2	1	1	1	1	0	0	1	0	0	0	1	0	0	0	0	0	1	0	0	1	1	0	1	0	0	0	1	0	0	0	0	0	1	0	0	0
3922	0	34	2	0	0	1	0	0	5	0	1	2	1	1	1	1	0	1	0	0	1	0	0	1	0	0	0	0	0	1	0	0	1	1	0	1	0	0	0	1	1	1	0	0	1	0	0	0	0
3530	1	42	2	0	1	1	0	0	4	0	1	2	3	0	1	1	1	1	0	0	0	0	0	1	1	0	0	0	0	0	0	0	1	0	0	0	0	0	1	1	0	1	0	0	0	0	0	0	1
926	1	48	3	0	1	0	0	0	4	0	1	2	1	0	0	0	0	0	0	0	0	0	1	0	0	0	0	0	0	0	1	1	1	0	1	0	0	0	0	1	1	0	0	0	0	0	1	0	0
3363	1	37	0	1	0	0	0	0	5	0	1	2	1	1	0	0	1	0	0	0	0	0	0	1	0	0	0	0	1	0	0	1	1	0	1	0	0	0	0	2	0	0	0	0	0	1	0	0	0
1110	1	38	2	0	1	1	0	0	5	0	1	1	1	1	1	0	0	0	0	0	0	0	0	0	0	0	0	0	0	1	0	1	0	1	1	0	0	0	0	1	1	0	1	0	1	0	0	0	0
2974	1	34	2	0	1	1	0	0	5	0	1	2	2	1	1	1	0	0	0	0	0	0	0	1	0	0	0	1	0	1	0	1	0	1	0	1	0	0	0	1	1	0	0	1	1	0	0	1	0
3075	0	36	2	0	1	1	0	0	2	0	1	2	1	0	1	1	0	0	1	1	0	0	0	0	0	0	0	0	0	0	1	1	0	1	1	0	0	0	0	1	0	0	0	0	0	1	0	0	0
2528	1	61	2	0	1	0	0	0	4	0	0	1	1	1	0	1	1	0	0	0	0	0	0	2	0	0	0	0	0	1	0	1	1	1	0	0	0	0	0	1	1	0	0	1	0	0	0	0	0
3365	1	49	2	0	1	0	0	0	5	0	1	1	2	0	0	1	1	0	0	0	0	0	0	1	0	0	0	0	0	1	0	0	0	0	1	0	1	1	0	1	0	0	0	0	0	1	0	0	0
3770	1		1	0	0	0	0	1	2	0	1	2	2	1	1	1	0	1	0	0	0	0	0	1	0	0	0	0	0	1	0	0	1	1	0	0	0	1	0	1	1	1	1	0	0	0	0	0	0
2764	1	34	2	0	1	1	0	0	5	2	1	1	1	1	1	1	0	1	0	0	0	0	0	1	0	0	0	1	0	1	0	0	0	1	1	0	1	0	0	1	1	0	1	0	1	0	0	0	1
2555	1	30	1	0	1	0	0	0	2	0	0	2	3	0	1	1	0	1	0	0	0	0	0	0	0	0	0	0	0	0	1	1	1	0	0	0	0	0	1	1	0	0	1	0	0	0	0	0	0
1156	1	44	0	1	0	0	0	0	4	2	1	2	2	1	1	1	0	0	0	1	0	0	0	1	1	0	0	0	0	0	0	0	1	0	1	1	0	0	0	2	1	1	0	0	0	0	0	0	0
1264	0	34	1	1	0	0	0	0	5	0	1	2	2	0	1	0	0	0	0	0	0	0	0	0	0	0	0	0	0	1	0	1	1	0	0	1	0	0	0	1	0	0	0	0	0	1	0	1	0
555	1	32	1	1	0	0	0	0	4	1	1	2	1	1	0	1	1	1	0	1	0	0	0	1	0	0	0	0	0	1	0	0	1	1	1	0	0	0	0	1	1	1	0	1	1	0	0	0	0
3335	1	52	2	0	1	0	0	0	2	0	1	2	1	1	1	1	1	1	1	1	0	0	0	1	1	0	0	0	0	0	0	0	1	0	1	1	0	0	0	1	1	0	1	1	1	0	0	0	0
3196	0	55	0	0	0	0	0	1	5	3	1	0		1	1	1	1	0	0	1	1	1	0	1	0	0	0	0	0	1	0	0	1	1	0	1	0	0	0	2	0	0	0	0	0	1	0	0	0
224	1	36	0	1	0	0	0	0	3	0	1	2	4	1	1	0	1	0	0	0	0	0	0	2	0	0	0	0	0	1	0	0	1	0	1	1	0	0	0	2	0	0	0	1	1	0	0	0	0
3810	0	67	2	0	1	0	0	0	4	0	1	2	1	1	0	1	1	0	0	0	0	0	0	0	0	0	0	0	0	1	0	1	1	0	1	0	0	0	0	1	0	0	0	0	0	1	0	0	0
1079	1	29	0	1	0	0	0	0	5	3	0	2	4	0	1	0	0	0	0	0	0	0	0	0	0	0	0	0	0	0	1	0	1	1	0	0	0	1	0	2	0	0	0	0	0	1	0	0	0
2315	1	38	0	1	0	0	0	0	2	0	1	2	2	1	1	1	0	1	0	0	0	0	0	2	1	0	0	0	1	0	0	1	1	1	0	0	0	0	0	1	0	1	0	0	0	0	0	0	0
3052	1	54	2	0	1	0	0	0	3	0	1	2	2	1	1	1	1	0	0	0	0	0	0	1	1	0	0	1	0	0	0	1	0	0	1	1	0	0	0	1	1	0	0	1	0	0	0	0	0
2564	1	58	2	0	1	0	0	0	5	0	1	2	2	1	1	1	0	0	0	0	0	1	0	2	0	0	0	1	0	0	0	1	0	0	1	1	0	0	0	1	0	0	0	0	0	1	0	0	0
1473	1	45	2	0	1	0	0	0	5	3	1	1	4	1	1	1	1	1	0	0	0	0	0	1	0	0	0	0	0	1	0	0	1	1	0	1	0	0	0	1	1	1	0	0	1	0	0	0	0
3376	1	31	0	1	0	0	0	0	5	3	0	2	2	1	1	0	1	1	0	0	0	0	0	1	0	0	0	0	0	1	0	0	1	1	1	0	0	0	0	1	0	0	0	0	0	1	0	0	0
3249	1	36	0	1	0	0	0	0	2	0	1	1	1	0	0	0	0	0	0	0	0	0	1	0	0	0	0	0	0	0	1	1	0	1	0	0	0	0	1	2	0	0	0	0	0	1	0	0	0
3426	1	39	2	0	1	1	0	0	4	0	0	2	1	0	1	1	1	1	0	1	1	0	0	1	0	0	0	1	1	1	0	0	1	0	1	1	0	0	0	2	1	1	1	0	1	0	0	0	0
2441	1	42	2	0	1	1	0	0	4	3	1	1	1	0	1	0	0	0	0	0	0	0	0	2	1	0	0	0	0	0	0	1	1	0	0	1	0	0	0	2	0	0	0	0	0	1	0	0	0
1244	1	50	2	0	1	1	0	0	5	0	1	2	1	1	1	1	1	0	1	0	0	0	0	1	1	0	0	0	0	1	0	1	1	0	1	0	0	0	0	1	1	0	0	0	0	0	0	0	0
1057	1	51	2	0	1	1	0	0	4	0	1	2	1	1	1	1	0	1	0	0	0	0	0	1	1	0	0	1	1	0	0	0	1	0	0	0	1	1	0	2	1	0	1	1	1	0	0	0	0
238	1	46	2	0	1	0	0	0	4	0	1	2	1	1	0	1	1	1	0	0	0	0	0	1	1	0	0	0	0	0	0	0	1	0	1	0	1	0	0	1	1	1	1	1	1	0	0	0	0
164	1	43	2	0	1	0	0	0	5	0	1	1	1	0	0	1	1	0	0	0	0	0	0	1	0	0	0	0	0	1	0	1	1	0	1	0	0	0	0	2	1	1	0	0	1	0	0	0	0
3250	1	35	2	0	1	1	0	0	5	0	1	1	1	1	1	1	0	1	0	0	0	0	0	1	1	0	0	0	0	1	0	1	1	0	1	0	0	0	0	1	1	1	1	1	1	0	0	0	0
340	1	69	2	0	1	0	0	0	1	0	1	0		1	1	1	0	0	0	0	0	0	0	2	1	0	0	0	0	0	0	0	1	0	1	1	0	0	0	1	1	0	0	0	1	0	0	0	0
1760	1	35	1	1	0	0	0	0	4	0	0	2	2	0	1	1	0	1	0	0	0	0	0	0	0	0	0	0	0	1	0	0	1	1	0	1	0	0	0	1	0	0	0	0	0	1	0	0	0
1805	1	48	2	0	1	1	0	0	5	0	1	0		1	1	1	1	1	0	0	0	0	0	3	1	0	0	0	1	0	0	0	1	0	1	1	0	0	0	3	1	1	1	1	1	0	0	0	0
2150	1	68	2	0	1	0	0	0	4	2	1	1	1	1	0	1	1	1	0	0	0	0	0	2	1	0	0	0	0	0	0	0	1	0	1	1	0	0	0	1	1	0	0	1	0	0	0	0	0
3288	1	68	4	1	0	0	0	0	4	0	1	2	5	1	1	1	1	0	1	1	0	1	0	2	0	0	0	0	0	1	0	0	1	0	1	0	0	0	0	1	1	0	0	0	0	0	0	0	0
2880	0	41	0	0	0	0	0	1	5	1	1	2	1	1	1	1	1	1	0	1	0	0	0	1	0	0	0	0	1	0	0	0	1	1	1	0	0	0	0	2	1	0	1	0	1	0	0	0	0
1032	1	41	4	0	1	0	0	0	4	0	1	2	1	1	1	0	0	0	0	0	0	0	0	0	0	0	0	0	0	0	1	0	1	0	1	1	0	0	0	1	0	0	0	0	0	1	1	0	0
13	1	42	3	1	0	0	0	0	4	0	1	2	1	1	1	1	1	1	0	1	0	0	0	2	1	0	0	0	0	1	0	0	1	0	1	1	0	0	0	1	1	1	1	1	1	0	0	0	0
3044	1	64	2	0	1	0	0	0	5	0	1	2	1	1	0	1	0	0	0	0	0	0	0	1	1	0	0	0	0	0	0	0	1	0	1	1	0	0	0	2	1	1	0	0	0	0	0	0	0
887	1	60	2	0	0	0	1	0	4	0	1	1	1	1	1	1	1	0	0	0	0	1	0	2	0	0	0	0	0	1	0	0	1	0	1	1	0	0	0	1	0	0	0	0	1	0	0	0	0
370	1	32	2	0	1	1	1	0	4	0	1	2	2	1	1	1	1	1	0	0	0	0	0	1	0	0	0	0	1	1	0	1	1	1	0	0	0	0	0	1	1	0	1	1	1	0	0	0	0
946	0	32	2	0	1	0	0	0	5	0	1	2	1	1	1	1	0	0	0	0	0	0	0	1	0	0	0	0	0	1	0	1	0	1	1	0	0	0	0	1	0	0	0	0	0	1	0	0	1
2949	1	58	2	0	1	1	0	0	4	0	1	2	1	1	1	0	0	0	0	0	0	0	0	0	0	0	0	0	0	0	1	1	0	1	1	0	0	0	0	1	1	0	0	0	0	0	0	0	0
68	1	75	2	0	1	0	0	0	5	0	1	2	1	1	1	1	1	1	1	0	0	1	0	2	1	0	0	0	0	0	0	1	1	0	0	0	1	0	0	1	0	0	0	0	0	1	0	0	0
1355	1	53	2	0	1	0	0	0	4	0	1	2	1	1	1	1	1	1	1	0	0	0	0	1	1	0	0	0	0	0	0	0	1	0	1	1	0	0	0	2	1	1	1	0	1	0	0	0	0
746	1	32	2	0	1	0	0	0	4	2	1	2	2	1	0	1	0	0	0	0	0	0	0	1	1	0	0	1	0	0	0	0	1	0	1	0	1	0	0	1	0	0	0	0	0	1	0	0	0
2650	1	70	2	0	1	0	0	0	5	0	1	1	1	1	1	1	1	1	0	0	0	0	0	2	1	0	0	0	0	0	0	0	1	0	1	0	0	1	0	2	1	1	0	0	1	0	0	0	0
3175	1	40		1	0	0	0	0	5	3	0	2	1	0	0	0	1	0	0	0	0	0	0	1	0	0	0	0	0	1	0	0	1	1	0	1	0	0	0	2	0	0	1	0	0	0	0	0	0
3742	1	53	2	0	1	1	0	0	5	0	1	1	1	0	1	1	0	0	0	0	0	0	0	2	1	0	0	0	0	0	0	1	1	0	1	0	0	0	0	1	1	1	1	1	1	0	0	0	0
3606	1	44	2	0	1	0	0	0	2	0	1	2	4	0	1	1	0	0	0	0	0	0	0	1	1	0	0	0	0	0	0	1	1	0	0	1	0	0	0	1	1	0	0	0	1	0	0	0	0
2344	1	36	2	0	1	1	0	0	2	0	1	1	1	1	1	1	1	1	0	0	0	0	0	2	1	0	0	0	0	0	0	1	1	0	1	0	0	0	0	1	1	1	1	1	1	0	0	0	0
3083	1	74	2	0	1	0	0	0	5	0	1	2	1	1	0	0	1	1	0	0	1	0	0	1	0	0	0	0	0	1	0	1	0	0	0	1	0	1	0	1	1	0	0	0	1	0	0	0	0
874	1	33	2	0	1	0	0	0	4	0	1	2	2	1	1	1	1	0	0	0	0	0	0	1	0	0	0	0	0	1	0	1	0	1	0	1	0	0	0	1	0	0	0	0	0	1	0	0	0
1044	1	39	2	0	1	1	0	0	4	0	1	2	3	0	1	1	0	0	0	0	0	0	0	0	0	0	0	0	0	1	0	1	1	1	0	0	0	0	0	1	1	0	0	0	1	0	0	0	0
3722	1	56	2	0	1	0	0	0	2	0	1	2	1	1	1	1	1	1	1	0	0	0	0	2	1	0	0	1	0	0	0	1	1	0	1	0	0	0	0	3	1	0	0	0	1	0	0	0	0
3803	1	69	5	1	0	0	0	0	5	0	1	2	2	1	1	1	1	0	0	0	0	0	0	1	0	0	0	0	0	1	0	0	1	0	1	1	0	0	0	1	1	0	1	1	1	0	0	0	0
352	1	48	2	0	1	1	0	0	5	0	1	2	1	0	0	0	0	0	0	0	0	0	1	0	0	0	0	0	0	0	1	0	1	1	1	0	0	0	0	1	0	0	0	0	0	1	0	0	0
2261	1	45	2	0	1	1	0	0	4	0	1	2	1	0	0	0	1	0	0	0	0	0	0	0	0	0	0	0	0	0	1	1	1	0	1	0	0	0	0	1	0	0	0	0	0	1	0	0	0
2251	1	31	2	0	1	1	0	0	5	3	1	1	1	1	1	1	1	1	0	0	0	0	0	1	1	0	0	0	1	1	0	1	1	0	1	0	0	0	0	2	1	0	0	0	1	0	0	0	0
3704	1	39	2	0	1	1	1	0	4	0	0	0		0	1	1	0	0	0	0	0	0	0	2	1	0	0	0	0	0	0	1	0	0	1	1	0	0	0	2	1	1	0	0	0	0	0	0	0
2835	0	52	1	0	1	0	0	0	3	0	1	2	1	1	1	1	1	1	1	1	0	0	0	1	1	0	0	1	0	1	0	0	1	0	1	1	0	0	0	1	1	0	0	1	0	0	0	0	0
3454	1	42	2	0	1	1	0	0	4	0	0	2	1	1	1	1	0	0	0	0	0	0	0	1	0	0	0	0	0	1	0	0	1	1	0	1	0	0	0	1	1	1	1	0	1	0	0	0	0
727	1	43	2	0	1	1	0	0	5	3	1	2	1	1	1	1	1	1	0	0	0	0	0	1	1	0	0	1	1	1	0	0	0	1	0	0	1	1	0	2	1	1	0	1	1	0	0	0	0
3620	0	55	0	1	0	0	1	0	1	0	1	2	1	0	1	1	0	0	0	0	0	0	0	0	0	0	0	0	0	0	1	1	0	1	1	0	0	0	0	1	0	0	0	0	0	1	0	1	0
442	1	62	2	0	1	1	0	0	2	2	1	1	1	1	1	1	1	1	0	0	0	0	0	1	1	0	0	1	0	1	0	0	1	0	1	1	0	0	0	1	1	1	0	1	1	0	0	0	0
1833	1	42	4	1	0	0	0	0	4	0	1	2	1	1	1	1	1	1	0	1	0	1	0	1	0	0	0	1	0	0	0	0	1	0	1	1	0	0	0	1	0	1	0	1	0	0	0	0	0
571	1	40	2	0	0	0	0	1	5	0	1	2	1	0	0	1	0	0	0	0	0	0	0	1	0	0	0	0	0	1	0	0	0	1	1	1	0	0	0	1	0	0	0	0	0	1	0	1	0
1973	0	52	2	0	1	1	0	0	5	0	1	2	4	0	1	1	0	0	0	0	0	0	0	0	0	0	0	0	0	1	0	0	0	1	1	1	0	0	0	1	1	0	0	0	0	0	0	0	0
461	1	33	0	1	0	0	0	0	2	0	1	1	1	1	0	0	1	0	0	0	0	0	0	2	1	0	0	0	0	0	0	0	1	0	1	0	0	1	0	2	1	0	0	0	0	0	0	0	0
715	1	44	2	0	0	0	0	1	5	3	1	0		0	0	0	0	0	0	0	0	0	1	0	0	0	0	0	0	0	1	0	1	1	0	0	0	0	1	1	0	0	0	0	0	1	0	1	0
1006	1	36	2	0	1	0	0	0	4	0	1	2	1	1	1	1	0	0	0	0	0	0	0	1	1	0	0	0	0	0	0	0	0	1	1	1	0	0	0	1	1	1	0	0	0	0	0	0	0
274	1	50	2	0	1	1	0	0	5	3	0	1	1	1	0	1	1	1	0	0	0	1	0	1	0	0	0	1	0	1	0	0	1	0	1	1	0	0	0	1	0	0	0	0	0	1	0	0	0
1870	1	33	2	0	1	1	0	0	5	0	1	2	1	1	1	0	1	0	0	0	0	0	0	1	0	0	0	0	0	1	0	1	1	0	1	0	0	0	0	1	0	0	0	1	1	0	0	0	0
877	1	55	2	0	1	0	0	0	4	1	1	1	3	1	1	1	1	0	0	0	0	0	0	2	1	0	0	0	0	0	0	0	0	1	0	1	1	0	0	1	1	1	1	1	1	0	0	0	0
737	1	57	2	0	1	0	0	0	5	1	1	0		1	1	1	1	1	1	1	0	0	0	1	1	1	1	1	1	1	0	1	1	0	0	0	0	0	0	2	0	1	0	0	1	0	0	0	0
458	1	25	0	0	0	0	1	0	2	1	1	2	4	1	1	1	1	0	0	1	0	0	0	1	0	0	0	0	0	1	0	1	1	1	0	0	0	0	0	1	1	1	0	0	1	0	0	0	0
3560	1	52	2	0	1	1	0	0	5	0	1	0		1	0	1	1	1	0	0	1	0	0	2	1	0	0	1	0	1	0	0	1	0	1	0	0	1	0	1	1	1	1	1	1	0	0	0	0
1024	1	45	2	0	1	1	0	0	5	0	1	2	1	1	1	1	1	0	0	0	0	0	0	1	1	0	0	0	0	0	0	0	1	1	0	0	0	1	0	1	1	1	1	0	1	0	0	0	0
262	1	30	2	0	1	1	1	0	4	2	1	2	1	1	1	1	0	0	0	0	0	0	0	2	1	0	0	0	0	1	0	1	1	0	1	0	0	0	0	1	1	0	0	1	1	0	0	0	0
1614	0	45	1	1	0	0	0	0	5	0	1	2	4	1	1	1	1	0	0	0	0	0	0	1	0	0	0	0	0	1	0	1	0	0	1	1	0	0	0	1	0	0	0	0	0	1	0	0	1
2277	1	50	2	0	1	1	0	0	4	0	1	2	1	1	1	1	1	0	0	0	0	0	0	1	0	0	0	0	0	1	0	0	1	0	1	0	1	0	0	1	0	1	0	0	1	0	0	0	1
3012	1	51	2	0	1	0	0	0	5	0	1	2	5	0	1	1	0	0	0	0	0	0	0	0	0	0	0	1	0	0	0	1	0	0	1	0	0	0	1	2	0	0	0	0	0	1	1	0	0
3542	1	39	0	1	0	0	0	0	4	0	1	2	5	0	1	1	0	0	0	0	0	0	0	0	0	0	0	0	0	0	1	1	1	0	0	0	0	0	0	1	0	0	0	1	0	0	0	0	0
3903	1	35	4	1	0	0	0	0	4	0	1	2	3	1	1	1	0	0	0	0	0	0	0	0	0	0	0	0	0	1	0	0	0	1	1	1	0	0	0	2	0	0	0	0	0	1	0	0	0
2815	0	57	2	0	1	1	0	0	4	0	1	2	3	1	1	1	1	0	1	0	1	1	0	1	0	0	0	0	0	1	0	1	1	0	1	0	0	0	0	3	0	0	0	0	1	0	0	0	0
3452	1	68	2	0	1	0	0	0	4	0	1	1	1	1	1	1	1	0	0	0	0	1	0	2	0	0	0	0	0	1	0	1	0	0	1	1	0	0	0	3	1	0	1	0	0	0	0	0	0
2130	1	49	4	1	0	0	0	0	5	2	1	2	5	1	1	1	0	1	0	0	1	0	0	0	0	0	0	0	0	1	0	0	1	1	0	1	0	0	0	2	1	0	0	1	1	0	0	0	0
84	1	39	2	0	1	1	0	0	5	0	1	2	2	1	1	1	0	0	0	0	0	0	0	2	1	0	0	0	1	0	0	1	0	1	0	1	0	0	0	1	1	1	0	0	1	0	0	0	0
1495	1	43	1	0	1	1	0	0	3	1	1	2	1	1	1	1	0	0	0	1	1	0	0	0	0	0	0	0	0	0	1	0	1	1	1	0	0	0	0	1	1	0	1	1	0	0	0	0	0
3627	1	33	4	1	0	0	0	0	2	0	1	1	1	1	0	1	1	0	0	0	0	0	0	0	0	0	0	1	0	0	0	1	0	0	1	1	0	0	0	2	1	0	1	0	1	0	0	0	0
3448	1	57	2	0	0	1	1	0	4	1	1	1	1	1	1	1	1	0	0	0	0	0	0	1	1	0	0	0	0	1	0	0	1	1	1	0	0	0	0	1	0	1	0	0	1	0	0	0	0
1668	1	39	2	0	1	1	0	0	4	0	0	1	1	1	1	1	0	0	0	1	0	0	0	1	0	0	0	1	0	1	0	1	0	1	0	0	0	1	0	1	0	0	0	0	0	1	1	0	0
2836	1	37	2	0	1	1	0	0	2	0	1	2	1	1	1	1	0	0	0	0	1	0	0	3	1	0	0	1	0	1	0	0	1	0	1	1	0	0	0	1	1	0	0	1	1	0	0	0	0
407	1	48	2	0	1	0	0	0	4	0	1	1	1	1	1	1	1	1	1	0	0	1	0	2	0	0	0	0	0	1	0	1	1	0	1	0	0	0	0	2	1	1	0	0	1	0	0	0	0
384	1	27	0	1	0	0	0	0	4	0	1	2	1	0	1	1	0	0	0	0	0	0	0	0	0	0	0	0	0	0	1	0	1	0	1	1	0	0	0	1	0	0	0	0	0	1	0	0	0
1795	1	30	2	0	1	0	0	0	4	0	1	2	2	1	1	1	0	0	0	0	0	0	0	2	1	0	0	0	0	0	0	0	1	0	1	1	0	0	0	1	1	0	0	0	1	0	0	0	0
2913	1	40	2	0	1	1	0	0	4	0	1	2	4	1	1	1	0	0	0	0	0	0	0	2	1	0	0	0	0	0	0	1	1	0	0	1	0	0	0	1	1	1	1	1	1	0	0	0	0
2556	0	52	2	0	1	0	0	0	5	0	1	2	2	0	1	1	0	0	0	0	0	0	0	1	1	0	0	0	0	0	0	1	0	0	1	1	0	0	0	1	1	0	0	1	0	0	0	0	0
210	1	29	2	0	1	0	0	0	5	0	1	2	2	0	1	1	0	0	0	0	0	0	0	1	1	0	0	0	0	0	0	1	1	0	0	1	0	0	0	1	1	1	1	0	1	0	0	0	0
1323	1	27	0	1	0	0	0	0	2	1	1	2	2	1	0	1	0	0	0	0	0	0	0	1	1	0	0	0	0	1	0	1	1	0	0	0	0	0	1	1	0	0	0	0	0	1	0	0	0
1756	0	33	0	1	0	0	0	0	4	0	1	0		1	1	1	0	0	0	0	0	0	0	1	1	0	0	0	0	0	0	1	1	1	0	0	0	0	0	1	1	0	0	1	0	0	0	0	0
1148	1	51	2	0	1	1	1	0	4	0	1	2	4	1	1	1	1	0	0	0	0	0	0	1	1	0	0	1	0	0	0	0	1	0	1	1	0	0	0	1	1	0	0	1	0	0	0	0	0
55	1	32	0	1	0	0	0	0	4	0	1	0		0	0	1	0	0	0	0	0	0	0	1	1	0	0	0	0	0	0	0	1	0	0	0	1	1	0	1	0	0	0	0	0	1	0	1	0
3668	1	34	2	0	1	1	0	0	5	3	0	2	1	1	0	1	0	0	0	0	0	0	0	1	1	0	0	0	0	0	0	1	0	1	1	0	0	0	0	1	1	0	1	0	0	0	0	0	0
1253	1	48	2	0	1	1	0	0	4	2	1	2	4	1	0	1	0	0	0	0	0	0	0	2	1	0	0	0	0	0	0	1	0	0	0	0	1	1	0	2	0	1	0	0	0	0	0	0	1
2115	1	30	1	1	0	0	0	0	4	0	1	2	1	1	1	1	0	0	0	0	0	0	0	1	1	0	0	0	0	0	0	0	1	0	1	1	0	0	0	1	0	1	0	1	1	0	0	0	0
1971	1	35	2	0	1	1	0	0	5	0	1	1	1	1	1	1	1	1	0	0	0	0	0	1	1	0	0	1	1	0	0	0	1	0	1	1	0	0	0	1	1	0	0	0	0	0	0	0	0
2346	1	36	1	1	0	0	0	0	4	0	1	2	1	0	1	1	0	0	0	0	0	0	0	1	0	0	0	1	1	0	0	1	1	0	0	1	0	0	0	1	0	0	0	0	0	1	0	0	0
1385	1	44	2	0	1	1	0	0	5	0	1	1	1	0	1	1	0	0	0	0	0	0	0	1	0	0	0	0	0	1	0	1	1	0	1	0	0	0	0	1	0	0	1	0	1	0	0	0	0
3457	0	54	2	0	1	1	0	0	5	0	1	2	3	1	1	1	0	0	0	0	0	0	0	0	0	0	0	0	0	1	0	1	0	0	0	1	0	0	0	1	1	0	0	0	0	0	0	0	0
2066	1	49	2	0	0	0	0	1	5	0	0	2	1	1	1	1	0	0	0	1	0	0	0	1	0	0	0	0	0	1	0	1	1	0	1	0	0	0	0	1	1	0	0	0	0	0	0	0	0
3505	1	55	0	0	0	1	0	0	2	0	1	2	2	0	0	1	1	0	0	0	0	0	0	2	1	0	0	0	0	1	0	1	1	0	0	1	0	0	0	1	0	1	1	0	0	0	0	0	0
74	1	58	4	1	0	0	0	0	2	3	1	1	2	0	1	1	1	0	0	0	0	0	0	0	0	0	0	0	0	0	1	0	1	1	1	0	0	0	0	2	0	0	0	0	0	1	0	0	0
3514	1	41	2	0	1	0	0	0	2	0	1	2	1	1	1	1	1	0	0	0	0	0	0	1	1	0	0	0	0	0	0	1	1	0	0	1	0	0	0	1	1	1	0	1	0	0	0	0	0
1727	1	62	0	1	0	0	0	0	5	0	1	1	1	1	1	1	1	0	0	1	0	0	0	1	0	0	0	0	0	1	0	0	0	0	1	1	1	0	0	1	0	0	0	0	0	1	1	0	0
2527	1	71	3	0	1	0	0	0	5	2	1	1	3	1	1	1	1	0	0	1	1	0	0	1	0	0	0	0	0	1	0	1	1	0	1	0	0	0	0	1	1	0	1	0	0	0	0	0	1
961	0	65	2	0	1	0	0	0	3	0	1	2	1	1	1	1	1	0	0	0	0	0	0	1	1	0	0	1	0	1	0	0	0	1	1	1	0	0	0	1	0	0	0	0	0	1	1	0	0
1967	1	51	0	1	0	0	0	0	4	0	1	1	3	0	1	0	0	0	0	0	0	1	0	2	0	0	1	0	0	0	0	0	1	0	1	1	0	0	0	1	1	0	0	1	0	0	0	0	0
1922	1	30	2	0	1	0	0	0	5	3	1	0		1	1	1	0	0	0	0	0	0	0	0	0	0	0	1	0	0	0	0	1	1	0	1	0	0	0	1	0	0	0	0	0	1	0	0	0
2490	1	62	2	0	1	0	0	0	5	3	1	2	1	1	1	1	1	1	0	0	0	0	0	2	0	0	0	0	1	0	0	1	1	0	1	0	0	0	0	2	0	1	1	0	0	0	0	0	0
1369	1	53	2	0	1	1	0	0	4	0	1	2	1	1	1	1	1	0	0	0	1	0	0	1	1	0	0	0	0	0	0	0	0	0	0	1	1	1	0	1	0	1	0	0	1	0	0	0	0
1277	1	36	0	1	0	0	0	0	1	0	1	0		0	0	0	0	0	0	0	0	0	1	0	0	0	0	0	0	0	1	0	1	0	0	1	0	0	1	1	0	0	0	0	0	1	1	0	1
2591	1	54	3	1	1	0	0	0	5	0	1	2	1	0	1	1	0	0	0	0	0	0	0	0	1	0	0	1	0	1	0	0	1	0	1	1	0	0	0	1	0	0	0	0	0	1	0	0	0
3248	1	55	2	0	1	1	0	0	5	0	0	2	2	1	1	1	1	0	0	0	0	0	0	1	0	0	0	0	0	1	0	1	1	1	0	0	0	0	0	1	1	0	0	0	1	0	0	0	0
1003	1	34	2	0	1	1	0	0	5	0	1	1	1	1	1	0	1	1	0	1	0	0	0	3	1	0	0	1	1	0	0	0	0	0	1	0	1	1	0	2	1	0	1	1	1	0	0	0	0
3927	1	55	2	0	1	0	0	0	5	2	1	2	3	1	0	1	1	0	0	0	0	0	0	1	0	0	0	1	1	1	0	0	0	1	1	1	0	0	0	1	0	0	1	0	1	0	0	0	0
2598	1	31	2	0	1	0	0	0	5	0	1	2	1	0	0	0	0	0	0	0	0	0	1	0	0	0	0	0	0	0	1	0	1	1	1	0	0	0	0	2	1	0	1	1	0	0	0	0	0
884	0	43	2	0	1	1	0	0	4	0	1	2	1	1	1	0	0	0	0	0	1	0	0	1	0	0	0	1	0	0	0	1	1	0	1	0	0	0	0	1	0	0	0	1	1	0	0	0	0
73	1	38	0	1	0	0	0	0	4	0	1	2	2	0	0	1	0	0	0	0	0	0	0	1	1	0	0	0	0	0	0	0	1	0	1	1	0	0	0	1	1	0	0	0	0	0	0	0	0
952	1	37	2	0	1	1	0	0	4	0	1	0		1	1	1	0	0	0	0	0	0	0	1	0	0	0	1	0	1	0	1	1	0	0	1	0	0	0	1	0	1	0	0	1	0	0	0	0
97	1	35	0	1	0	0	0	0		3	1	1	1	1	1	1	1	1	0	0	0	0	0	0	0	0	0	1	0	0	0	0	1	0	0	1	0	1	0	1	1	0	1	1	1	0	0	0	0
999	1	72	2	0	1	0	0	0	5	0	1	2	1	1	1	1	1	1	0	0	0	0	0	2	1	0	0	0	1	0	0	0	1	1	1	0	0	0	0	1	1	0	1	0	0	0	0	0	0
3636	1	30	2	0	1	0	0	0	4	0	1	2	1	1	0	1	0	0	0	0	0	0	0	1	1	0	0	0	0	0	0	1	1	0	1	0	0	0	0	1	1	1	0	0	1	0	0	0	0
3473	1	41	2	0	1	1	0	0	4	0	0	2	3	0	1	1	1	1	0	0	0	0	0	0	0	0	0	0	0	0	1	0	1	1	0	0	0	0	1	1	1	0	0	0	0	0	0	0	0
2588	0		2	0	1	1	0	0	4	0	0	2	4	0	1	1	0	1	0	0	0	0	0	1	1	0	0	0	1	0	0	1	0	1	0	1	0	0	0	1	1	0	0	0	0	0	0	0	0
885	1	44	2	0	1	1	0	0	5	3	1	2	1	1	0	0	1	0	0	0	0	0	0	1	0	0	0	0	0	1	0	0	1	0	1	1	0	0	0	1	1	1	0	0	0	0	0	0	0
764	1	58	2	0	1	0	0	0	5	0	1	2	1	1	1	1	1	1	0	1	0	0	0	2	1	0	0	0	0	0	0	1	1	0	1	0	0	0	0	1	1	0	0	0	0	0	0	1	0
1258	0	39	2	0	1	0	0	0	4	3	1	2	1	0	1	1	1	0	1	0	0	0	0	0	0	0	0	0	0	0	1	0	1	0	1	1	0	0	0	1	0	0	0	0	0	1	0	0	0
3687	0	49	2	0	1	0	0	0	4	2	1	2	1	1	1	1	1	1	0	0	0	0	0	2	0	0	0	0	0	1	0	1	1	0	0	1	0	0	0	1	0	1	0	0	1	0	0	1	0
2640	1	53	0	1	0	0	0	0	2	0	1	2	1	0	0	0	0	0	1	0	0	0	0	3	0	1	0	0	0	0	0	1	1	0	1	0	0	0	0	1	0	0	0	0	0	1	0	0	0
3239	0	34	2	0	1	1	0	0	5	0	0	2	1	0	1	1	0	1	0	0	0	0	0	1	0	0	0	0	0	1	0	1	1	0	1	0	0	0	0	1	0	0	1	0	0	0	0	0	0
2245	1	42	2	0	1	0	0	0	5	2	1	2	1	1	1	1	0	0	0	0	0	0	0	0	0	0	0	1	0	1	0	1	1	0	1	0	0	0	0	1	1	0	1	0	0	0	0	1	0
3967	1	41	2	0	1	1	0	0	5	0	0	2	2	1	1	1	0	0	0	0	0	0	0	0	0	0	0	1	0	0	0	1	0	1	1	0	0	0	0	1	1	1	0	0	1	0	0	0	0
1015	1	61	2	0	1	0	0	0	5	0	1	2	3	1	1	1	1	0	0	0	0	0	0	1	0	0	0	0	0	1	0	1	1	0	0	1	0	0	0	1	0	0	0	0	0	1	0	0	0
3590	1	61	2	0	1	1	0	0	4	0	1	2	1	1	0	1	1	0	0	0	0	0	0	1	1	0	0	0	0	1	0	0	1	0	1	1	0	0	0	1	0	0	0	0	0	1	0	0	0
3658	1	33	2	0	1	0	0	0	4	0	1	2	1	0	1	1	0	1	0	0	0	0	0	2	1	0	0	0	0	0	0	1	1	0	0	1	0	0	0	1	1	1	1	0	1	0	0	0	0
3896	1	40	2	0	1	1	0	0	4	0	1	2	3	0	1	0	0	0	0	0	1	0	0	0	0	0	0	1	0	0	0	1	0	1	1	0	0	0	0	1	0	0	1	0	1	0	0	0	0
535	1	40	2	0	1	1	0	0	5	0	1	2	1	1	1	1	1	0	0	0	1	0	0	1	0	0	0	0	0	1	0	0	1	0	1	1	0	0	0	1	1	0	0	1	0	0	0	0	0
1793	1	44	1	1	0	0	0	0	4	0	1	2	3	1	1	1	0	1	0	0	0	0	0	1	1	0	0	1	1	0	0	0	1	0	0	1	1	0	0	1	1	0	0	0	1	0	0	1	0
77	1	42	2	0	1	1	0	0	4	0	1	1	1	1	1	1	0	1	0	0	0	0	0	1	1	0	0	1	1	0	0	0	1	0	1	1	0	0	0	1	0	0	0	0	1	0	0	0	0
1523	1	34	2	0	1	0	0	0	4	0	0	2	1	1	1	1	0	0	0	0	0	0	0	2	0	0	0	0	0	1	0	1	1	0	1	0	0	0	0	2	1	0	0	1	0	0	0	0	0
2234	1	51	4	1	0	0	0	0	4	0	1	0		0	0	0	0	0	0	0	0	0	1	0	0	0	0	0	0	0	1	1	0	0	0	0	0	0	1	1	0	0	0	0	0	1	1	0	0
1536	1	45	2	0	1	0	0	0	2	0	1	1	4	1	1	1	1	0	0	0	0	0	0	1	1	0	0	1	0	1	0	1	0	0	1	1	0	0	0	1	0	0	0	0	1	0	0	0	1
864	1	44	2	0	1	0	0	0	4	0	1	1	1	1	1	1	0	0	0	0	0	0	0	1	0	0	0	0	0	1	0	1	0	0	1	1	0	0	0	1	0	0	0	0	0	1	0	0	0
385	0	65	2	0	1	0	0	0	5	3	1	1	1	1	1	1	1	1	1	0	0	0	0	2	1	0	0	1	0	1	0	0	1	0	1	1	0	0	0	1	0	0	0	0	0	1	0	0	0
3541	1	36		0	1	0	0	0		0	1	2	5	0	1	1	0	1	0	0	1	0	0	2	1	0	0	0	0	0	0	0	1	0	1	1	0	0	0	1	1	0	0	0	0	0	0	0	0
3358	1	58	2	0	1	0	0	0	2	0	1	2	1	1	0	1	1	1	0	1	0	0	0	2	0	0	0	0	0	1	0	1	0	1	1	0	0	0	0	1	1	1	0	1	1	0	0	1	0
3168	1	65	2	0	1	0	0	0	4	0	1	2	1	0	0	0	0	0	0	0	0	0	1	0	0	0	0	0	0	0	1	0	0	0	0	0	0	1	1	2	0	0	0	0	0	1	0	0	0
3111	1	38	2	0	1	1	0	0	4	0	0	2	1	1	1	1	1	1	0	0	0	0	0	1	1	0	0	0	0	0	0	1	1	1	0	0	0	0	0	1	1	0	0	1	0	0	0	0	0
811	1	68	2	0	1	0	0	0	4	0	1	1	1	0	1	1	1	0	0	0	0	0	0	1	1	0	0	0	0	0	0	0	1	0	1	1	0	0	0	1	1	1	0	1	0	0	0	0	0
440	1	39	3	0	1	0	0	0	2	0	1	2	1	0	0	1	1	0	0	0	0	0	0	2	1	0	0	0	0	0	0	1	1	0	1	0	0	0	0	3	0	1	0	0	0	0	0	0	0
29	0	44	1	1	0	0	0	0	5	0	1	1	1	1	1	1	1	1	0	0	0	0	0	1	1	0	0	0	1	0	0	0	1	0	1	1	0	0	0	1	1	1	0	1	0	0	0	0	0
451	1	44	2	0	1	1	0	0	4	0	1	2	1	0	1	1	0	0	0	0	0	0	0	1	0	0	0	1	0	0	0	1	0	0	1	1	0	0	0	1	1	0	0	0	1	0	0	0	0
3603	1	38	2	0	1	0	0	0	3	0	1	0		0	0	1	1	0	0	0	0	0	0	1	1	0	0	0	0	1	0	1	1	0	0	1	0	0	0	1	0	1	0	0	0	0	0	0	0
1879	1	36	0	1	0	0	0	0	5	0	1	2	2	1	0	1	0	1	0	0	0	0	0	3	1	0	0	0	1	0	0	1	1	0	0	1	0	0	0	1	1	1	0	1	0	0	0	0	0
3062	0	44	2	0	1	1	0	0	4	0	1	2	1	1	1	1	1	1	0	0	0	0	0	1	0	0	0	0	1	1	0	1	1	0	1	0	0	0	0	1	1	0	0	0	1	0	0	0	0
649	1	53	2	0	1	1	0	0	4	0	1	1	1	1	1	1	1	0	0	0	0	0	0	2	1	0	0	1	0	1	0	1	1	0	1	0	0	0	0	1	1	1	0	1	1	0	0	0	0
673	1	69	2	0	1	0	0	0	5	2	1	2	1	1	1	1	0	1	0	1	0	0	0	3	1	0	0	0	1	1	0	1	1	0	1	0	0	0	0	1	1	1	0	1	1	0	0	0	0
2935	1	57	2	0	1	0	0	0	5	3	1	1	1	1	1	1	1	0	0	1	0	0	0	1	0	0	0	0	0	1	0	1	1	0	0	1	0	0	0	1	0	0	0	0	0	1	0	0	0
3359	1	35	2	0	1	0	0	0	2	0	1	2	1	1	1	1	0	0	0	0	0	0	0	1	0	0	0	1	0	0	0	0	1	1	1	0	0	0	0	1	0	0	0	0	0	1	0	0	0
1484	1	36	0	1	0	0	0	0	5	0	1	2	4	1	1	1	0	0	0	0	0	0	0	1	1	0	0	0	0	1	0	0	1	0	1	0	0	1	0	1	1	0	0	1	1	0	0	0	0
2495	1		2	0	1	0	0	0	5	0	0	1	1	0	1	1	1	0	1	0	0	0	0	2	1	0	0	0	0	0	0	0	1	0	0	1	1	0	0	1	0	0	0	0	0	1	0	0	0
3914	0	55	2	0	1	0	0	0	5	3	1	2	2	1	1	1	0	1	0	0	0	0	0	0	0	0	0	0	0	0	1	0	1	0	0	1	0	1	0	2	1	0	0	0	1	0	0	0	1
1265	1	68	2	0	1	0	0	0	5	0	1	2	1	1	1	1	1	0	1	0	0	0	0	3	1	1	0	0	0	0	0	1	0	0	1	0	1	0	0	1	0	0	0	0	0	1	0	0	0
1131	1	50	2	0	1	1	0	0	2	1	1	1	1	1	1	1	1	0	0	0	0	0	0	1	1	0	0	0	0	1	0	0	1	0	1	0	1	0	0	3	0	0	0	0	0	1	0	0	1
905	1	51	1	0	0	0	0	1	2	2	1	2	1	1	1	1	1	0	0	0	0	0	0	1	1	0	0	1	1	0	0	0	1	0	1	1	0	0	0	1	0	0	0	0	1	0	0	0	0
2057	1	37	2	0	1	1	0	0	2	0	1	1	1	1	1	1	0	0	0	0	0	1	0	2	0	0	1	0	0	0	0	0	0	1	0	1	1	0	0	1	1	0	0	0	0	0	0	0	0
240	1	69	2	0	1	0	0	0	5	0	1	1	3	1	1	1	1	1	0	0	0	0	0	2	1	0	0	0	0	0	0	0	1	0	1	1	0	0	0	1	1	0	0	0	0	0	0	0	0
2124	1	30	0	1	0	0	0	0	5	0	1	2	2	1	1	1	0	0	0	0	0	0	0	0	0	0	0	1	0	0	0	0	1	0	0	1	1	0	0	1	0	0	0	0	0	1	0	0	0
1231	1	59	2	0	0	0	1	0	3	0	1	1	3	1	1	1	1	0	0	0	0	0	0	1	1	0	0	1	0	0	0	0	1	0	0	1	0	1	0	2	1	0	0	0	1	0	0	0	0
1986	1	63	2	0	1	1	0	0	5	0	1	2	1	1	1	1	1	0	0	1	0	0	0	1	0	0	0	0	0	1	0	1	1	0	0	1	0	0	0	1	1	0	1	0	0	0	0	0	0
1666	1	28	1	1	1	0	0	0	0	0	1	2	4	1	1	1	0	0	1	0	0	0	0	1	0	0	0	0	0	1	0	1	1	0	0	0	0	0	0	1	1	0	0	0	0	0	0	0	0
1625	0	64	2	0	1	0	0	0	4	0	1	2	1	1	1	1	1	0	0	0	0	0	0	1	0	0	0	0	0	1	0	0	1	0	1	0	1	0	0	2	0	0	0	0	0	1	0	0	0
2364	0	55	2	0	1	0	0	0	2	2	1	2	2	1	1	1	1	1	0	1	1	0	0	1	0	0	1	1	0	1	0	1	1	0	1	0	0	0	0	2	0	0	0	0	0	1	0	0	0
3279	0	30	0	1	0	0	0	0	4	0	0	2	1	1	1	1	0	0	0	0	0	0	0	0	0	0	0	0	0	0	1	0	0	1	0	1	0	0	1	1	0	1	0	0	1	0	0	0	0
1229	1	41	2	0	1	1	0	0	4	0	1	2	3	1	1	1	0	1	0	0	0	1	0	2	1	0	0	0	1	1	0	0	1	0	1	0	0	1	0	2	1	1	1	1	1	0	0	0	0
500	1	63	2	0	1	1	0	0	5	0	0	2	1	0	1	1	1	0	0	0	0	0	0	1	1	0	0	0	0	1	0	1	0	0	1	1	0	0	0	2	1	0	1	0	0	0	0	0	0
2812	0	22	1	1	0	0	0	0	2	0	1	0		0	0	0	0	0	0	0	0	0	1	0	0	0	0	0	0	0	1	0	1	0	0	1	0	0	1	1	0	0	0	1	0	0	0	0	0
1196	1	31	1	1	0	0	0	0	4	0	1	2	1	0	1	1	1	0	0	0	0	0	0	0	0	0	0	0	0	1	0	1	0	0	0	1	0	0	1	1	0	0	1	1	1	0	0	0	0
730	1	34	0	1	0	0	0	0	4	0	1	2	1	1	0	1	1	1	0	0	0	0	0	1	0	0	0	0	0	1	0	0	1	0	1	1	0	0	0	1	1	1	1	1	1	0	0	0	0
419	1	34	2	0	1	1	0	0	3	0	1	1	1	0	1	1	0	0	0	0	0	0	0	0	0	0	0	0	0	1	0	1	0	1	1	0	0	0	0	1	0	0	0	0	0	1	0	0	0
1393	1	41	2	0	1	0	0	0	4	0	1	2	1	1	1	1	0	1	0	0	0	0	0	2	1	0	0	0	1	0	0	1	1	0	0	0	0	1	0	2	1	1	1	1	1	0	0	0	0
2027	0	45	0	1	0	0	0	0	4	0	1	2	1	1	0	1	0	0	0	0	0	0	0	1	1	0	0	0	0	0	0	0	1	0	1	1	0	0	0	1	0	0	0	0	0	1	0	0	0
3395	1	37	2	0	0	1	0	0	5	0	1	2	1	1	1	1	1	1	0	0	0	0	0	1	0	0	0	0	0	1	0	0	1	0	1	1	0	0	0	1	1	0	0	1	0	0	0	0	0
3156	0	45	2	0	1	1	1	0	5	3	1	0		1	1	0	1	0	0	1	0	0	0	0	0	0	0	1	0	0	0	0	1	1	0	1	0	0	0	3	1	0	0	1	1	0	0	0	0
3519	1	68	0	1	0	0	0	0	2	0	1	2	1	1	1	1	1	1	1	1	0	0	0	1	0	0	0	0	0	1	0	1	1	1	0	0	0	0	0	3	0	0	0	0	0	1	0	0	0
134	0	36	2	0	1	1	0	0	4	2	1	2	5	1	1	1	1	1	0	0	0	0	0	3	1	0	0	1	0	1	0	1	0	0	1	0	0	0	0	3	1	1	1	1	1	0	0	0	0
704	1	71	0	1	0	0	0	0	4	0	1	2	1	1	1	1	1	1	0	1	0	0	0	1	1	0	0	1	0	1	0	1	1	0	1	0	0	0	0	1	1	1	0	1	1	0	0	0	0
3910	1	42	2	0	1	0	0	0	4	0	1	0		1	1	1	0	1	0	0	0	0	0	0	0	0	0	0	0	0	1	1	1	0	0	0	0	0	0	1	1	1	1	1	1	0	0	0	0
3297	1	41	2	0	1	1	0	0	5	0	1	2	3	1	1	1	1	1	0	0	0	0	0	1	0	0	0	0	0	1	0	0	1	0	1	0	0	0	1	1	0	0	0	0	0	1	0	0	0
2504	1	31	0	1	0	0	0	0	5	0	1	1	1	1	0	1	0	0	0	0	0	0	0	3	1	0	0	0	0	0	0	1	1	0	1	0	0	0	0	1	0	1	0	0	0	0	0	0	0
1174	1	57	2	0	1	0	0	0	5	0	1	2	1	1	1	1	1	1	0	0	0	0	0	1	1	0	0	0	0	0	0	0	1	0	1	1	0	0	0	1	0	1	0	0	0	0	0	0	0
2936	1	41	1	0	1	1	0	0	2	0	1	0		1	1	1	0	1	0	0	0	0	0	1	1	0	0	0	0	0	0	1	1	0	1	0	0	0	0	1	1	1	0	0	1	0	0	0	0
2918	1	44	2	0	1	1	0	0	4	0	1	2	1	0	1	1	0	0	0	0	0	0	0	1	0	0	0	0	0	1	0	1	1	0	0	1	0	0	0	1	0	0	1	0	1	0	0	0	0
2015	1	46	2	0	1	1	0	0	5	0	0	2	1	1	1	1	1	1	1	0	1	0	0	1	1	1	0	0	1	0	0	0	1	0	1	0	1	0	0	2	0	1	0	0	1	0	0	0	0
3070	1	38	2	0	1	1	0	0	5	0	1	1	1	1	1	1	0	1	0	1	0	0	0	1	1	0	0	1	1	0	0	0	1	1	1	0	0	0	0	1	1	1	1	0	0	0	0	0	0
2166	1	36	3	0	1	0	0	0	5	0	1	2	3	1	0	1	0	1	0	0	0	0	0	1	0	0	0	0	1	1	0	1	0	0	1	1	0	0	0	1	0	0	1	0	0	0	0	0	0
2455	1		4	1	0	0	0	0	2	0	1	2	1	1	1	1	1	0	0	0	0	0	0	1	0	0	0	0	0	1	0	0	1	0	1	1	0	0	0	1	1	1	0	1	0	0	0	0	0
1586	1	57	2	0	1	0	0	0	4	0	1	2	1	1	1	1	1	1	0	0	0	0	0	0	0	0	0	1	0	1	0	1	0	1	1	0	0	0	0	1	1	0	0	0	0	0	0	0	0
1624	1	43	2	0	1	1	0	0	4	0	1	2	2	0	1	1	1	0	0	0	0	0	0	1	1	0	0	0	0	1	0	0	1	0	1	1	0	0	0	1	0	0	0	0	0	1	0	1	0
544	1	34	0	1	0	0	0	0	4	0	0	2	1	1	1	1	0	1	0	0	0	0	0	0	0	0	0	0	0	0	1	0	1	0	1	0	0	1	0	1	0	0	0	0	0	1	0	0	0
269	1	29	2	0	1	1	1	0	3	2	1	2	2	1	1	1	0	1	0	0	0	0	0	1	0	0	0	0	0	1	0	0	0	1	1	0	0	1	0	1	0	0	0	0	0	1	0	0	0
2453	0	63	4	0	0	0	0	1	5	0	1	2	1	0	1	1	0	0	0	0	0	0	0	1	1	0	0	0	0	0	0	1	1	0	0	1	0	0	0	1	1	0	0	0	0	0	0	0	0
1095	1	74	2	0	1	0	0	0	3	1	1	2	1	1	1	1	1	0	0	1	0	1	0	2	0	0	0	0	0	1	0	0	0	0	1	1	1	0	0	2	0	0	1	0	0	0	0	0	0
1459	1	50	2	0	1	1	1	0	2	0	1	2	1	1	1	1	1	1	0	0	0	0	0	2	1	0	0	1	1	0	0	1	1	0	1	0	0	0	0	2	1	1	0	1	1	0	0	0	0
1130	1	63	2	0	1	0	0	0	5	0	1	1	1	1	1	1	1	0	1	0	0	1	0	2	0	0	0	0	0	1	0	0	1	0	1	0	1	0	0	1	0	0	0	0	0	1	0	0	0
3166	0	33	0	0	0	0	0	1	5	0	1	2	3	0	1	1	0	0	0	0	0	0	0	0	0	0	0	1	0	1	1	0	1	0	0	1	0	1	0	1	1	0	0	1	1	0	0	0	0
3128	1	47	0	1	0	0	0	0	4	0	1	1	1	1	1	1	1	1	0	0	1	0	0	2	1	0	0	1	0	0	0	1	1	0	1	0	0	0	0	1	1	1	0	1	1	0	0	0	0
1065	1	71	2	0	1	0	0	0	4	1	1	1	5	1	1	1	1	1	0	1	0	0	0	2	0	0	0	0	0	1	0	0	1	1	0	0	0	1	0	2	1	1	0	1	1	0	0	0	0
3057	0	37	0	0	0	0	0	1	5	3	1	0		1	1	1	0	0	0	0	1	0	0	1	0	0	0	0	0	1	0	0	1	0	1	1	0	0	0	1	1	0	0	0	0	0	0	0	0
1318	0	43	2	0	0	1	0	0	4	3	1	2	2	1	1	1	0	0	0	0	0	0	0	0	0	0	0	1	0	0	0	0	1	0	1	1	0	0	0	2	0	0	1	0	0	0	0	0	1
3521	1	53	2	0	1	1	0	0	5	0	1	0		0	1	1	0	0	0	0	0	0	0	0	0	0	0	0	0	0	1	0	0	0	0	1	0	0	1	1	1	0	0	0	1	0	0	0	0
1430	1	52	2	0	1	1	0	0	4	0	1	1	1	1	0	1	1	1	0	0	0	0	0	1	0	0	0	0	0	1	0	0	1	0	1	1	0	0	0	1	1	1	0	0	1	0	0	0	0
1505	1	62	4	1	0	0	0	0	4	2	1	2	4	0	1	0	0	0	0	0	0	0	0	0	0	0	0	0	0	0	1	0	1	0	0	0	0	0	1	1	1	0	0	0	0	0	0	1	0
457	1	47	2	0	1	1	0	0	5	3	1	2	1	1	0	1	1	0	0	0	0	0	0	1	1	0	0	0	0	0	0	1	0	1	0	1	0	0	0	1	1	1	1	0	0	0	0	0	0
291	1	27	2	0	1	0	0	0	4	2	0	2	4	1	1	1	1	0	0	0	0	0	0	1	0	0	0	1	0	1	0	1	1	0	0	1	0	0	0	2	0	0	0	0	1	0	0	0	0
758	0	58	2	0	1	1	0	0	4	0	1	2	2	0	1	1	1	0	0	0	0	0	0	1	1	0	0	0	0	0	0	1	1	0	0	1	0	0	0	2	1	0	0	0	0	0	0	0	1
3831	1	48	2	0	1	1	1	0	4	0	1	2	1	1	1	1	1	1	0	0	1	0	0	1	1	1	1	1	1	1	0	1	1	1	0	0	0	0	0	1	1	1	1	1	1	0	0	0	0
889	1	41	2	0	1	1	0	0	4	0	1	1	1	0	1	1	1	1	0	0	0	0	0	1	0	0	0	0	0	1	0	1	1	0	0	1	0	0	0	1	1	0	0	0	0	0	0	0	1
1238	1	58	2	0	1	1	0	0	1	0	1	2	1	1	1	1	0	0	0	0	0	0	0	1	1	0	0	0	0	0	0	1	1	0	1	0	0	0	0	2	0	0	0	0	0	1	0	0	0
2728	1	39	2	0	1	1	0	0	4	0	0	0		1	1	1	1	1	0	0	0	0	0	2	0	0	0	0	0	1	0	0	1	0	1	1	0	0	0	1	1	1	1	1	0	0	0	0	0
3232	1	46	4	1	0	0	0	0	5	2	1	2	1	1	0	1	1	1	0	0	0	0	0	1	0	0	0	0	0	1	0	0	0	0	1	1	1	0	0	2	1	1	1	0	1	0	0	0	0
2208	1	40	1	1	0	0	0	0	4	0	1	1	2	0	0	1	0	0	0	0	0	0	0	0	0	0	0	0	0	0	1	1	0	0	0	1	1	0	0	1	1	0	0	0	1	0	0	0	0
2007	1	63	2	0	1	0	0	0	5	0	1	2	2	1	1	1	1	0	0	0	0	0	0	2	1	0	0	0	0	0	0	0	0	0	1	1	1	0	0	1	1	1	0	0	0	0	0	0	0
1042	1	26	1	1	0	0	0	0	4	0	1	2	1	1	1	0	0	0	0	0	0	0	0	0	0	0	0	0	0	0	1	0	1	0	1	0	0	1	0	2	1	0	0	0	1	0	0	0	0
1379	1	78	2	0	1	0	0	0	5	0	1	2	3	1	1	1	1	1	1	1	0	1	0	3	1	0	1	0	0	0	0	1	1	0	0	0	0	1	0	1	1	0	0	1	0	0	0	0	1
3286	0	37	2	0	1	1	0	0	4	0	0	2	2	0	1	1	1	0	0	0	0	0	0	1	1	0	0	0	0	1	0	1	0	0	1	1	0	0	0	1	1	0	0	0	1	0	0	0	0
2952	1	53	5	0	1	1	0	0	4	0	1	2	1	0	0	0	0	0	0	0	0	0	1	0	0	0	0	0	0	0	1	0	1	1	0	1	0	0	0	1	0	0	0	0	0	1	0	0	0
2791	1		2	0	1	1	0	0		0	1	2	5	1	1	1	1	0	0	0	0	0	0	2	1	0	0	0	0	1	0	1	1	0	1	0	0	0	0	1	0	0	0	0	0	1	0	0	0
815	1	47	2	0	1	0	0	0	4	0	1	2	1	1	1	1	1	1	1	0	0	0	0	1	0	0	0	1	0	1	0	0	1	0	1	0	0	1	0	1	1	1	1	1	1	0	0	0	0
324	1	50	4	1	0	0	0	0	2	0	1	2	2	0	1	1	0	0	0	0	0	0	0	0	0	0	0	0	0	0	1	0	1	0	1	1	0	0	0	1	0	0	0	0	0	1	0	0	0
418	1	26	2	0	1	1	0	0	4	2	1	2	1	1	1	1	1	0	0	1	0	0	0	0	0	0	0	0	0	0	1	0	1	0	1	0	0	1	0	2	0	0	0	0	0	1	0	0	0
3940	1	42	1	0	0	0	0	1		0	1	2	1	1	1	1	1	1	0	1	0	0	0	1	0	0	0	0	0	1	0	1	0	0	0	0	0	0	1	1	0	0	0	0	0	1	0	0	0
279	1	26	2	0	1	0	0	0	5	0	1	1	1	0	1	1	0	0	0	0	0	0	0	1	1	0	0	0	0	0	0	1	1	0	0	1	0	0	0	1	0	0	1	0	0	0	0	0	0
1019	1	66	2	0	1	0	0	0	4	2	1	2	1	0	0	1	0	0	0	0	0	0	0	2	1	0	0	0	0	0	0	1	1	0	1	0	0	0	0	1	0	1	1	1	0	0	0	0	0
2224	0	60	2	0	1	1	0	0	4	3	1	2	1	1	1	1	0	0	0	0	1	0	0	1	0	0	0	0	0	1	0	1	1	1	0	0	0	0	0	2	0	0	0	0	0	1	0	0	0
1314	1	41	2	0	1	1	0	0	4	3	1	1	1	1	1	1	1	1	0	1	0	0	0	1	0	0	0	1	1	1	0	1	1	0	1	0	0	0	0	1	1	0	0	0	0	0	0	0	0
2559	0	57	2	0	1	0	0	0	5	0	1	2	2	1	1	1	1	0	0	0	0	0	0	1	0	0	0	1	0	1	0	0	1	0	1	1	0	0	0	2	1	0	0	1	1	0	0	0	0
923	1	27	0	1	0	0	0	0	2	0	1	0		0	0	0	0	0	0	0	0	0	1	0	0	0	0	0	0	0	1	0	1	1	0	1	0	0	0	1	0	0	0	0	0	1	0	0	0
3431	1	51	2	0	1	1	0	0	2	0	1	2	3	1	1	1	1	1	0	0	0	0	0	0	0	0	0	0	0	0	1	1	1	0	0	0	0	1	0	1	1	1	1	0	1	0	0	0	0
863	1	55	2	0	1	0	0	0	5	3	1	1	5	1	1	1	1	1	1	1	0	0	0	3	1	1	1	1	1	1	0	0	1	0	0	1	0	0	0	2	1	1	1	0	1	0	0	0	0
1554	1	58	4	1	0	0	0	0	5	0	1	1	1	0	1	0	0	0	0	0	0	0	0	0	0	0	0	0	0	0	1	0	1	0	1	0	0	0	1	1	1	0	0	0	0	0	0	0	0
2040	0	57	0	1	0	0	0	0	4	0	1	2	1	0	1	1	0	0	0	0	0	0	0	2	1	0	0	0	0	0	0	1	1	0	1	0	0	0	0	1	1	0	1	0	0	0	0	0	0
2654	1	57	2	0	1	0	0	0	4	0	1	2	5	1	1	1	1	1	1	0	0	1	0	2	1	0	0	0	0	1	0	1	0	0	0	1	0	0	0	2	0	0	0	0	1	0	0	0	0
2517	1	69	2	0	1	0	0	0	4	0	1	2	1	1	1	1	1	0	0	0	0	1	0	2	1	0	0	0	0	0	0	0	1	1	1	0	0	0	0	1	0	0	0	0	0	1	0	0	0
1337	1	67	2	0	1	0	0	0	3	0	1	2	2	0	1	1	0	0	0	0	0	0	0	1	1	0	0	0	0	0	0	1	1	0	0	0	1	0	0	1	0	0	0	0	0	1	0	0	0
3621	1	49	2	0	1	0	0	0	4	0	1	1	2	1	1	1	1	0	0	0	0	1	0	2	0	0	0	0	0	1	0	1	1	0	1	0	0	0	0	1	0	0	0	0	0	1	0	0	1
996	1	57	0	1	0	0	0	0	5	0	1	2	1	0	1	1	0	0	0	0	0	0	0	2	1	0	0	0	0	0	0	0	1	0	1	1	0	0	0	1	0	1	1	0	0	0	0	0	0
3554	0	40	2	0	1	1	0	0	4	0	0	2	1	0	1	1	0	0	0	0	0	0	0	2	1	0	0	0	0	0	0	1	1	1	0	0	0	0	0	1	1	0	0	0	0	0	0	0	1
1557	1	55	4	1	0	0	0	0	5	0	1	2	2	0	1	1	0	0	0	0	0	0	0	0	0	0	0	0	0	1	0	0	1	0	1	1	0	0	0	1	0	0	0	0	0	1	0	0	0
1029	1	38	2	0	1	1	0	0	4	0	1	2	2	1	1	1	0	1	0	0	0	0	0	1	1	0	0	0	0	1	0	0	1	0	1	1	0	0	0	1	1	1	1	1	0	0	0	0	0
2518	1	32	2	0	1	1	0	0	5	0	1	2	3	0	1	1	0	1	0	0	0	0	0	1	1	0	0	1	1	0	0	0	0	0	1	1	0	1	0	1	0	0	0	0	0	1	0	0	0
2363	1	71	2	0	1	0	0	0	4	0	1	2	1	1	1	1	1	0	0	0	0	1	0	2	0	0	0	0	0	1	0	1	1	0	1	0	0	0	0	1	0	0	0	0	0	1	0	0	1
2481	1	29	0	1	0	0	1	0	4	1	1	2	2	1	1	1	1	0	0	0	0	0	0	1	0	0	0	0	0	1	0	1	1	1	0	0	0	0	0	2	0	0	1	0	0	0	0	0	0
1112	0	67	2	0	1	0	0	0	4	1	1	2	1	1	1	1	1	0	0	0	0	0	0	1	1	0	0	0	0	1	0	1	1	0	1	0	0	0	0	1	0	0	0	0	0	1	0	0	0
2210	1	38	1	1	1	0	0	0	4	0	1	2	2	1	1	1	0	0	0	0	0	0	0	2	1	0	0	0	0	0	0	0	1	0	1	1	0	0	0	1	1	1	0	1	0	0	0	0	0
481	1	46		0	0	0	0	1	4	2	1	2	1		0	0	0	0	0	0	0	0	0		0	0	0	0	0	0	0	0	0	0	0	0	0	0	0		0	0	0	0	0	0	0	0	0
1350	0	33	1	1	0	0	0	0	4	0	1	0		1	1	1	1	1	0	1	0	0	0	1	1	0	0	0	0	0	0	1	1	0	1	0	0	0	0	1	1	1	1	1	1	0	0	0	1
1742	0	50	0	1	0	0	0	0	4	0	1	2	1	0	1	1	0	0	0	0	0	0	0	0	0	0	0	1	0	0	0	0	1	0	0	1	0	0	1	1	1	0	0	1	0	0	0	0	0
1103	0	45	0	1	0	0	0	0	5	0	1	1	1	1	1	1	0	0	1	0	1	0	0	1	1	0	0	1	0	0	0	0	1	0	1	1	0	0	0	1	1	0	0	1	0	0	0	0	0
2336	1	45	0	1	0	0	0	0	5	0	1	2	1	1	1	1	0	1	0	0	0	0	0	3	1	0	0	0	1	1	0	0	1	0	1	1	0	0	0	2	1	1	1	1	1	0	0	0	0
3647	1	29	0	1	0	0	0	0	4	1	1	0		0	0	0	0	0	0	0	0	0	1	0	0	0	0	0	0	0	1	0	1	0	1	1	0	0	0	1	1	1	0	1	0	0	0	0	0
3405	0	51	2	0	1	0	0	0	5	2	1	2	2	1	1	1	1	1	0	0	0	0	0	2	0	0	0	0	0	1	0	1	1	0	0	1	0	0	0	1	1	1	1	1	1	0	0	0	0
3584	1	40	2	0	0	0	0	1		0	0	2	3	1	1	1	1	1	0	1	0	0	0	1	1	0	0	1	1	0	0	0	1	0	1	1	0	0	0	1	1	1	0	1	1	0	0	0	0
920	1	62	2	0	0	0	1	0	2	0	1	2	4	1	1	1	1	1	0	1	0	1	0	2	0	0	0	1	0	0	0	0	1	0	1	0	1	0	0	2	1	0	0	0	0	0	0	0	0
831	1	39	2	0	1	0	0	0	4	0	1	2	3	1	1	1	0	0	0	0	0	0	0	1	1	0	0	1	0	0	0	1	1	1	0	0	0	0	0	1	1	1	0	0	1	0	0	0	0
1246	1	35	2	0	1	1	0	0	5	0	1	2	5	1	1	1	1	1	0	0	0	0	0	1	0	0	0	0	1	1	0	1	1	0	0	1	0	0	0	2	1	0	1	0	0	0	0	0	1
3558	1	54	2	0	1	1	0	0	5	0	1	2	1	0	1	1	1	1	0	0	0	0	0	1	0	0	0	0	0	1	0	0	1	1	1	0	0	0	0	1	1	1	0	0	0	0	0	0	0
379	1	51	2	0	1	0	0	0	4	0	1	2	3	1	1	1	0	0	1	0	0	0	0	3	1	1	1	0	1	0	0	0	1	0	1	0	0	1	0	1	0	0	0	0	1	0	0	0	0
3790	0	50		0	0	0	0	1	5	2	1	2	1	0	0	0	0	0	0	0	0	0	1	0	0	0	0	0	0	0	1	0	1	0	1	1	0	0	0	1	1	0	0	0	1	0	0	0	0
2521	0	69	6	1	0	0	0	0	4	0	1	1	4	0	1	1	1	0	0	0	0	0	0	0	0	0	0	0	0	1	0	0	1	0	1	1	0	0	0	1	0	0	0	0	0	1	0	0	0
1846	1	47	0	1	0	0	0	0		3	1	2	1	0	1	1	0	0	0	0	1	0	0	1	1	0	0	0	0	0	0	0	1	0	1	1	0	0	0	1	1	1	0	0	1	0	0	0	0
3084	0	57	2	0	1	1	0	0	4	0	1	0		1	1	1	1	1	0	1	0	1	0	2	0	0	0	0	0	1	0	1	1	0	0	0	0	0	0	2	0	0	0	0	0	1	0	0	0
973	1	27	0	1	0	0	0	0	5	3	1	0		1	1	1	1	1	0	1	1	0	0	3	0	0	0	0	0	1	0	0	1	1	0	1	0	0	0	3	0	0	0	0	0	1	0	0	0
3217	0	47	2	0	1	1	0	0	4	0	1	2	2	0	1	1	0	0	0	0	0	0	0	1	1	0	0	1	0	0	0	0	1	0	1	1	0	0	0	2	0	0	0	0	0	1	0	0	0
2359	1	58	2	0	1	0	0	0	5	3	1	2	1	1	1	1	1	1	0	1	0	0	0	1	0	0	0	0	0	1	0	1	1	0	0	1	0	0	0	1	1	1	0	1	1	0	0	0	0
1768	1	51	4	1	0	0	0	0	5	0	1	2	2	1	1	1	1	0	1	0	0	0	0	0	0	0	0	0	0	1	0	1	0	0	0	1	1	0	0	1	0	0	0	1	1	0	0	1	0
3876	1	36	2	0	1	0	0	0	4	0	1	1	1	1	1	1	1	1	0	0	0	0	0	1	0	0	0	0	0	1	0	0	1	0	1	1	0	0	0	1	1	1	1	1	1	0	0	0	0
3710	0	60	2	0	1	0	0	0	2	0	1	0		1	1	1	1	0	0	0	0	0	0	0	0	0	0	0	0	0	1	1	1	0	0	0	0	0	0	3	1	0	0	0	0	0	1	0	1
1066	1	42	2	0	1	1	0	0	5	0	1	1	1	0	1	1	1	0	0	0	0	0	0	2	1	0	0	0	0	0	0	0	1	0	1	0	0	1	0	1	1	1	0	0	0	0	0	0	0
3567	1	56	0	1	0	0	0	0	2	0	1	2	2	0	1	1	0	0	0	0	1	0	0	0	0	0	0	0	0	1	0	0	0	0	1	1	1	0	0	1	0	0	0	0	0	1	0	0	0
1444	1	32	2	0	1	1	0	0	2	2	1	2	1	1	1	1	0	1	0	0	0	0	0	2	0	0	0	0	1	0	0	1	1	0	1	0	0	0	0	1	1	0	1	0	1	0	0	0	0
1443	1	34	2	0	1	0	0	0	5	0	0	2	1	1	0	1	1	0	0	0	0	0	0	1	1	0	0	1	0	1	0	0	1	0	1	1	0	0	0	1	0	1	0	0	1	0	0	0	0
3856	1	41	2	0	1	1	0	0	5	3	1	0		0	1	1	1	1	0	1	0	0	0	0	0	0	0	0	0	1	1	1	1	1	0	0	0	0	0	2	0	0	0	1	0	0	0	1	0
2338	1	77	2	0	1	0	0	0	2	0	1	1	1	0	1	0	0	0	0	0	0	0	0	0	0	0	0	0	0	0	1	1	0	1	1	0	0	0	0	3	0	0	0	0	0	1	0	0	0
1359	1	65	2	0	1	0	0	0	4	0	1	0		0	1	1	0	0	0	0	0	0	0	2	0	0	0	0	0	1	0	0	1	0	0	1	1	0	0	1	0	0	0	0	0	1	0	0	0
3566	1	49	2	0	1	0	0	0	5	0	1	0		0	0	0	0	0	0	0	0	0	1	0	0	0	0	0	0	0	1	0	1	0	0	0	0	0	1	1	0	0	0	0	0	1	0	0	0
1440	1	59	2	0	1	0	0	0	2	0	1	2	1	1	1	1	1	1	0	0	0	0	0	2	1	0	0	0	0	0	0	1	1	0	1	0	0	0	0	1	0	1	0	1	0	0	0	0	0
2327	1	69	4	1	0	0	0	0	4	0	1	2	1	1	1	1	1	0	0	0	0	1	0	2	1	0	0	0	0	0	0	1	1	0	1	0	0	0	0	1	0	0	0	0	0	1	0	0	1
301	1	51	2	0	1	0	0	0	2	0	1	2	1	1	0	1	1	0	0	0	0	0	0	1	0	0	0	0	1	1	0	1	1	0	1	0	0	0	0	1	0	0	0	0	0	1	0	1	0
1054	0	43	1	1	0	0	0	0	5	3	1	2	1	1	1	0	0	0	0	0	0	0	0	0	0	0	0	0	0	1	0	0	1	0	1	1	0	0	0	1	0	0	0	0	0	1	0	0	0
539	1	53	3	0	1	0	0	0	2	0	1	1	1	1	0	1	0	0	1	0	0	0	0	1	1	1	0	0	0	0	0	1	1	0	1	0	0	0	0	2	0	0	0	0	0	1	0	0	0
1381	1	47	2	0	1	1	0	0	4	0	1	2	1	1	0	1	1	0	0	0	0	0	0	1	1	0	0	0	0	0	0	0	1	0	1	1	0	0	0	3	0	0	0	0	0	1	0	0	0
1801	0	47	2	0	1	0	0	0	4	0	1	2	1	1	1	0	1	0	0	0	0	0	0	0	0	0	0	1	0	0	0	1	0	1	1	0	0	0	0	1	0	0	0	0	0	1	0	0	0
2606	1	53	2	0	1	1	0	0	4	0	1	1	1	1	1	1	1	1	0	0	0	0	0	1	0	0	0	1	0	0	0	0	1	0	1	0	0	1	0	1	1	0	0	0	0	0	0	0	0
3466	1	46	2	0	1	0	0	0	5	0	1	2	5	1	0	1	0	0	1	0	0	1	0	2	0	0	0	0	0	1	0	1	1	0	1	0	0	0	0	2	1	1	1	1	0	0	0	0	0
1437	1	30	0	0	0	0	1	0	2	0	1	0		1	1	1	1	1	0	0	0	0	0	1	1	0	0	1	0	1	0	0	0	0	1	1	0	1	0	1	1	0	1	0	1	0	0	0	0
43	1	51	2	0	1	1	0	0	5	0	0	2	1	0	1	1	0	1	0	0	0	0	0	1	1	0	0	0	1	0	0	0	0	0	1	1	1	0	0	2	1	1	0	0	1	0	0	1	0
3762	1	69	0	1	0	0	0	0	4	0	1	2	1	1	1	1	1	0	1	0	0	0	0	1	0	0	0	0	0	1	0	0	1	0	1	1	0	0	0	1	1	0	0	0	0	0	0	0	0
2080	0	53	2	0	1	0	0	0	4	0	1	1	5	1	1	1	0	1	0	1	0	0	0	1	1	0	0	1	0	1	0	0	0	1	0	1	1	0	0	1	1	1	0	0	1	0	0	0	0
702	0	88	4	1	0	0	1	0	5	0	1	1	4	1	1	1	1	0	1	0	0	0	0	1	1	0	0	1	0	1	0	1	0	1	0	0	0	1	0	2	0	0	0	0	1	0	0	0	0
3411	1	33	2	0	1	0	0	0	5	3	1	2	1	1	1	1	0	0	0	0	0	0	0	0	0	0	0	0	0	0	1	0	0	1	1	0	0	0	1	1	1	0	0	0	0	0	0	0	0
2884	1	37	0	1	0	0	0	1	4	0	1	2	1	0	1	1	0	1	0	0	0	0	0	1	1	0	0	0	0	1	0	1	0	1	0	1	0	0	0	2	1	0	0	1	0	0	0	0	0
954	1	69	2	0	1	0	0	0	2	0	1	2	1	1	0	1	1	0	0	0	0	0	0	2	0	0	0	0	0	1	0	1	1	0	1	0	0	0	0	1	1	1	0	1	0	0	0	0	0
2074	1	31	0	1	0	0	0	0	4	0	1	2	5	0	0	0	0	0	0	0	0	0	1	0	0	0	0	0	0	0	1	1	0	0	1	1	0	0	0	1	0	0	0	0	0	1	0	0	0
2267	1	32	0	1	0	0	0	0	4	2	1	2	1	0	0	0	0	0	0	0	0	0	1	0	0	0	0	0	0	0	1	1	0	0	1	0	0	0	1	1	0	0	0	0	0	1	0	0	0
2182	1	44	2	0	1	0	0	0	4	0	1	2	1	0	1	1	1	1	0	0	0	0	0	1	0	0	0	0	0	1	0	0	1	0	1	1	0	0	0	1	1	0	0	0	1	0	0	0	0
2739	1	43	2	0	1	1	0	0	5	0	1	2	1	1	1	1	1	0	0	1	0	0	0	1	1	0	0	0	0	1	0	0	0	1	1	1	0	0	0	1	0	0	0	0	1	0	0	0	0
2025	1	42	2	0	1	1	0	0	5	0	1	2	1	1	1	1	1	1	0	0	0	0	0	1	0	0	0	0	0	1	0	0	1	0	1	0	0	0	0	1	0	1	0	1	1	0	0	0	0
3874	1	45	2	0	1	1	1	0	2	0	0	2	3	0	1	1	0	0	0	0	0	0	0	0	0	0	0	0	0	0	1	1	1	0	0	0	0	1	0	1	0	0	0	0	0	1	0	1	0
2331	1	29	1	1	0	0	0	0	4	0	1	2	2	1	1	0	0	0	0	0	0	0	0	0	0	0	0	0	0	0	1	0	1	0	1	1	0	0	0	1	0	0	0	0	0	1	0	0	0
599	1	24	1	1	0	0	0	0	4	2	0	2	1	0	0	0	0	0	0	0	0	0	1	0	0	0	0	0	0	0	1	1	1	0	0	0	0	0	1	2	0	0	0	1	1	0	0	0	0
2560	1	60	2	0	1	1	0	0	5	3	1	2	1	1	1	1	1	1	0	0	0	0	0	1	1	0	0	0	0	1	0	0	1	0	1	0	0	1	0	1	1	1	0	1	0	0	0	0	0
2317	0	46	1	0	1	1	0	0	4	0	1	2	1	0	0	1	0	0	0	0	0	0	0	0	0	0	0	0	0	0	1	0	1	0	1	0	0	1	0	1	0	0	0	0	0	1	0	0	0
872	1	32	3	0	1	0	0	0	5	0	1	2	1	0	1	1	0	0	0	0	0	0	0	2	1	0	0	0	0	0	0	0	1	0	1	1	0	0	0	1	0	0	1	0	0	0	0	0	0
1796	1		2	0	1	0	0	0	3	0	1	1	1	0	0	0	0	0	0	0	0	0	1	0	0	0	0	0	0	0	1	0	1	0	1	1	0	0	0	1	0	0	0	0	0	1	0	0	0
848	1	41	2	0	0	1	0	0	5	0	1	2	1	0	1	1	0	0	0	0	0	0	0	0	0	0	0	0	0	1	0	1	0	1	0	1	0	0	0	1	0	0	0	0	0	1	0	0	0
1008	1	27	0	0	0	0	1	0	4	2	1	1	1	1	1	1	0	1	0	0	1	0	0	1	0	0	0	1	1	0	0	0	0	0	1	0	1	1	0	1	0	1	0	0	1	0	0	0	0
2104	1	71	2	0	1	0	0	0	5	0	1	2	1	1	1	1	1	0	1	0	0	0	0	1	1	0	0	0	0	0	0	1	1	0	1	0	0	0	0	1	0	0	0	0	0	1	0	0	0
1747	1	32	2	0	1	1	0	0	5	0	1	0		1	1	1	1	1	0	0	0	0	0	1	1	0	0	0	1	1	0	1	0	0	1	1	0	0	0	2	1	0	1	1	1	0	0	0	0
1769	1	36	2	0	1	1	1	0	5	3	1	0		1	1	0	0	0	0	0	0	0	0	1	0	0	0	1	0	1	0	1	0	0	0	1	0	1	0	1	1	0	0	0	0	0	0	0	0
1783	1	41	2	0	1	1	0	0	3	0	1	1	1	1	1	1	1	1	0	0	0	0	0	2	1	0	0	1	1	1	0	0	1	1	0	0	0	1	0	1	1	0	1	1	1	0	0	0	0
1562	1	45	2	0	0	0	1	0	4	0	1	2	1	1	1	1	1	1	0	0	0	0	0	1	0	0	0	0	0	1	0	1	1	0	0	1	0	0	0	1	0	1	0	0	1	0	0	0	0
171	1	31	2	0	1	0	0	0	4	0	1	0		1	1	1	1	1	0	0	0	0	0	1	1	0	0	0	0	0	0	1	0	0	1	1	0	0	0	1	1	1	0	1	1	0	0	0	0
2563	1	46	0	1	0	0	0	0	5	2	1	1	1	0	1	1	0	1	0	0	0	0	0	1	0	0	0	0	1	0	0	0	1	0	1	1	0	0	0	2	1	1	0	0	1	0	0	0	1
2944	1	49	2	0	1	0	0	0	2	0	0	2	1	1	1	1	1	1	0	0	0	0	0	1	0	0	0	0	0	1	0	1	1	0	0	1	0	0	0	2	1	1	0	0	1	0	0	1	0
3287	1	74	2	0	1	0	0	0	5	0	1	1	3	1	1	1	1	0	0	0	0	0	0	2	1	0	0	0	0	0	0	1	0	0	1	1	0	0	0	1	1	0	0	0	0	0	0	0	0
1125	1	33	2	0	1	1	0	0	5	3	1	2	3	0	1	1	0	0	0	0	0	0	0	1	0	0	0	0	0	1	0	1	0	0	1	0	0	1	0	1	1	0	0	1	1	0	0	0	1
3738	1	67	6	0	0	0	1	0	5	0	1	1	3	1	1	1	1	0	0	0	0	0	0	0	0	0	0	0	0	0	1	0	1	1	0	0	0	1	0	1	0	0	1	0	1	0	0	0	0
3350	1	42	0	1	0	0	0	0	5	3	0	0		1	0	1	0	0	0	0	0	0	0	0	0	0	0	0	0	1	0	0	1	0	0	1	0	0	0	2	0	0	0	0	1	0	0	0	0
2865	1	63	2	0	1	0	0	0	3	0	1	2	1	1	1	1	0	0	0	0	0	1	0	2	0	0	0	0	0	1	0	1	1	0	1	0	0	0	0	1	0	0	0	0	0	1	0	0	1
225	1	46	2	0	1	0	0	0	4	0	1	2	1	0	0	1	0	0	0	0	0	0	0	2	1	0	0	0	0	0	0	0	1	0	1	1	0	0	0	1	1	1	1	0	0	0	0	0	0
2258	1	61	2	0	1	0	0	0	5	3	1	1	1	1	1	1	1	0	1	0	0	0	0	1	1	0	0	0	0	0	0	1	1	1	0	0	0	0	0	1	0	0	0	0	1	0	0	0	0
1404	1	41	2	0	1	1	0	0	4	0	1	0		1	1	1	1	0	0	0	0	0	0	1	1	0	0	0	0	0	0	1	0	0	0	1	0	1	0	1	1	1	0	0	0	0	0	0	0
1752	1	42	2	0	1	1	0	0	5	0	0	2	1	1	1	1	1	0	0	0	1	0	0	1	1	0	0	0	0	0	0	1	1	0	0	0	1	0	0	1	0	0	0	0	0	1	0	0	0
1910	1	79	2	0	1	0	0	0	1	0	1	2	2	1	1	1	1	0	0	0	0	0	0	1	0	0	0	0	0	1	0	0	1	0	0	1	1	0	0	1	0	0	0	0	0	1	0	0	0
1704	1	38	2	0	1	1	0	0	4	0	1	2	1	0	1	1	0	1	0	0	0	0	0	1	1	0	0	0	0	0	0	1	0	1	0	1	0	0	0	1	1	0	0	0	0	0	0	0	0
2937	1	45	2	0	1	0	0	0	2	1	1	1	1	1	1	1	0	1	0	0	0	1	0	3	1	0	0	0	1	0	0	0	1	0	1	1	0	0	0	1	1	1	1	1	1	0	0	0	0
1574	0	45	2	0	1	0	0	0	5	0	1	1	1	0	1	1	0	1	0	0	0	0	0	1	0	0	0	0	0	1	0	0	1	0	1	1	0	0	0	2	1	0	1	1	1	0	0	0	0
1595	1	33	0	1	0	0	0	0	5	0	1	2	1	1	1	1	1	0	1	0	0	0	0	1	0	0	0	0	0	1	0	0	1	0	1	1	0	0	0	1	1	0	0	1	1	0	0	0	0
3937	1	44	2	0	1	1	0	0	5	0	1	0		1	1	1	0	1	0	0	0	0	0	2	1	0	0	0	0	0	0	1	1	0	0	0	0	0	0	1	1	1	1	1	1	0	0	0	0
355	1	53	2	0	1	1	0	0	5	0	1	2	1	0	1	1	0	0	0	0	0	0	0	0	0	0	0	0	0	0	1	0	1	0	1	0	0	0	1	1	0	0	0	0	0	1	0	0	1
614	1	37	2	0	1	1	0	0	5	3	1	1	1	1	1	1	0	0	0	0	0	0	0	2	1	0	0	0	0	1	0	1	1	0	0	0	0	1	0	2	1	1	1	0	1	0	0	0	0
2370	0	51	5	0	0	0	0	1	4	0	1	0		1	1	1	1	0	0	1	0	0	0	1	0	0	0	0	0	1	0	1	1	1	0	0	0	0	0	3	1	1	0	0	1	0	0	0	0
867	1	45	2	0	1	0	0	0	4	0	1	2	1	1	1	1	1	0	1	0	1	0	0	2	1	1	0	1	1	0	0	0	1	0	1	0	1	0	0	1	1	1	1	1	1	0	0	0	0
1457	1	35	0	1	0	0	0	0	5	3	1	1	1	1	1	0	1	0	1	1	0	0	0	0	0	0	0	1	0	1	0	0	1	1	1	0	0	0	0	1	1	0	0	0	0	0	0	0	0
1587	1	30	2	0	1	1	0	0	5	0	0	2	1	0	1	1	1	0	0	0	0	0	0	0	0	0	0	0	0	1	0	1	1	0	0	0	0	0	1	1	0	1	1	0	0	0	0	0	0
653	1		2	0	0	1	0	0	5	2	1	1	1	1	1	1	1	1	1	1	0	0	0	3	0	1	0	0	0	0	0	1	1	0	0	1	0	0	0	1	1	1	1	1	1	0	0	0	0
990	1	48	2	0	1	1	0	0	5	0	1	2	1	1	1	1	1	0	0	0	0	0	0	1	0	0	0	1	0	1	0	0	1	1	1	0	0	0	0	1	1	0	0	1	1	0	0	0	0
1134	1	34	0	1	0	0	0	0	5	3	1	0	3	1	1	0	1	1	0	1	0	0	0	0	0	0	0	0	0	1	0	1	1	1	0	0	0	0	0	2	0	0	0	1	0	0	0	0	0
2900	1	47	2	0	1	0	0	0	0	0	0	1	1	0	1	1	0	0	0	0	0	0	0	0	0	0	0	0	0	0	1	0	1	0	1	1	0	0	0	1	0	0	0	0	0	1	0	0	0
845	1	47	2	0	1	0	0	0	1	0	1	0		1	1	1	0	0	0	0	0	0	0	1	0	0	0	0	1	0	0	1	1	0	1	0	0	0	0	1	1	1	0	1	0	0	1	0	0
3924	1	42	2	0	1	0	0	0	2	0	1	2	4	1	1	1	1	1	1	1	0	0	0	2	1	0	0	0	1	0	0	1	1	0	1	0	0	0	0	1	1	1	1	1	1	0	0	0	0
3179	1	28	0	1	0	0	1	0	4	3	1	1	5	1	1	1	1	1	1	1	1	0	0	1	1	0	0	1	0	1	0	1	1	1	0	0	0	0	0	2	1	1	0	1	1	0	0	0	0
841	1	59	3	0	1	0	0	0	3	0	1	2	1	0	1	1	0	0	0	0	0	0	0	0	0	0	0	0	0	0	1	1	1	0	1	0	0	0	0	1	0	0	0	0	1	0	0	0	0
906	1	33	0	1	0	0	0	0	1	0	1	2	1	1	1	1	1	0	0	0	0	0	0	1	0	0	0	0	1	1	0	1	0	0	1	1	0	0	0	1	0	0	0	0	0	1	0	0	0
2781	1	65	2	0	1	0	0	0	5	3	1	2	1	1	0	1	0	1	0	0	0	0	0	1	1	0	0	0	0	0	0	1	1	0	0	1	0	0	0	1	1	1	1	1	0	0	0	0	0
3508	1	40	2	0	1	0	0	0	5	0	0	1	1	1	1	1	1	1	1	0	1	0	0	1	0	0	0	1	0	1	0	1	1	0	1	0	0	0	0	2	1	0	0	0	1	0	0	0	0
1763	0	40	0	1	0	0	0	0	5	0	1	2	3	1	1	1	0	1	0	0	0	0	0	1	1	0	0	1	0	1	0	0	1	0	1	1	0	0	0	1	1	0	0	0	1	0	0	0	0
3154	0	54	2	0	1	1	0	0	5	0	0	2	1	1	1	1	0	0	0	0	0	0	0	1	0	0	0	0	0	1	0	0	1	0	0	1	1	0	0	1	0	0	0	0	0	1	0	0	0
1880	1	44	2	0	1	1	0	0	2	0	1	2	1	0	1	1	1	0	0	0	0	0	0	0	0	0	0	0	0	0	1	1	0	0	1	1	0	0	0	1	0	0	0	1	0	0	0	0	0
3195	1	55	2	0	1	0	0	0	4	0	1	2	4	1	1	1	1	1	0	0	0	0	0	1	1	0	0	1	1	1	0	1	1	1	0	0	0	0	0	1	1	1	1	1	1	0	0	0	0
1644	1	42	2	0	1	1	1	0	2	0	1	1	4	1	1	1	0	0	0	0	0	0	0	1	1	0	0	0	0	0	0	1	0	1	1	0	0	0	0	1	1	0	0	0	1	0	0	0	0
1325	1	37	2	0	1	1	1	0	2	0	1	1	2	0	1	1	0	0	0	0	0	0	0	1	1	0	0	1	0	0	0	1	1	0	0	1	0	0	0	1	1	0	0	0	1	0	0	0	0
1507	1	71	2	0	1	0	0	0	5	0	1	2	2	1	1	1	1	0	1	0	0	0	0	1	1	0	0	0	0	1	0	1	1	0	0	1	0	0	0	1	0	0	0	0	0	1	0	0	0
1761	1	71	1	1	0	0	0	0	5	0	1	1	1	1	1	1	1	1	0	1	0	0	0	1	0	0	0	0	0	1	0	1	1	0	0	0	1	0	0	2	0	1	1	0	0	0	0	0	0
1738	1	45	5	0	0	1	0	0	2	0	1	1	1	1	1	0	0	0	1	0	0	0	0	1	1	0	0	0	0	0	0	0	1	0	1	0	0	1	0	1	0	0	0	0	0	1	0	0	0
394	0	47	2	0	1	1	0	0	4	0	1	2	1	0	1	1	0	1	0	0	0	0	0	1	0	0	0	0	0	1	0	1	1	1	0	0	0	0	0	1	1	0	1	1	0	0	0	0	0
3432	1	29	2	0	1	0	0	0	5	0	0	1	3	0	1	1	0	0	0	0	0	0	0	1	1	0	0	0	0	0	0	1	0	1	0	1	0	0	0	1	1	0	1	0	0	0	0	0	0
3241	1	48	2	0	1	0	0	0	4	0	1	1	1	1	1	1	1	0	0	1	0	0	0	2	1	0	0	0	1	1	0	0	1	0	1	0	1	0	0	1	1	1	1	1	1	0	0	0	0
1378	0	58	2	0	1	1	0	0	4	2	1	2	1	1	1	1	1	1	0	0	0	0	0	1	1	0	0	0	1	1	0	1	1	0	1	0	0	0	0	1	1	0	0	0	1	0	0	0	0
1898	1	42	0	1	0	0	0	0	4	2	1	2	5	1	1	1	0	1	0	0	0	0	0	1	1	0	0	0	1	0	0	0	1	0	0	1	0	1	0	1	1	0	0	1	0	0	0	0	0
2718	1	40	0	1	0	0	0	0	5	3	1	0		1	1	0	0	0	0	1	0	0	0	0	0	0	0	0	0	1	0	1	1	1	0	0	0	0	0	1	0	0	0	0	0	1	0	0	0
3309	1	49	4	0	0	1	0	0	5	0	1	2	1	0	1	1	1	1	0	0	0	0	0	1	1	0	0	0	0	0	0	1	1	0	0	1	0	0	0	1	1	1	1	1	1	0	0	0	0
3090	0	48	2	0	1	0	0	0	5	3	1	2	1	0	0	1	0	0	0	0	0	0	0	2	1	0	0	0	0	0	0	1	0	0	1	1	0	0	0	1	0	0	0	0	0	1	0	0	1
1143	1	40	2	0	1	0	0	0	5	0	1	1	1	1	1	1	1	1	0	0	0	0	0	1	0	0	0	0	1	1	0	0	1	0	1	0	0	1	0	1	1	0	1	1	0	0	0	0	0
1400	1	48	0	1	0	0	0	0	4	0	1	1	1	1	1	1	1	0	0	0	0	0	0	1	0	0	0	0	0	1	0	0	0	0	1	1	0	1	0	1	1	0	0	1	1	0	0	0	0
508	1	45	0	1	0	0	0	0	4	0	1	2	1	0	1	0	0	0	0	0	0	0	0	1	0	0	0	0	0	1	0	0	1	1	0	1	0	0	0	1	0	0	0	0	0	1	0	0	0
1328	0	71	2	0	1	0	0	0	4	0	1	2	1	0	1	1	1	0	0	1	0	0	0	0	0	0	0	0	0	0	1	0	1	0	1	0	0	0	1	1	1	0	0	0	0	0	0	0	0
1708	0	42	2	0	1	1	0	0	4	0	1	2	1	1	1	0	0	0	0	1	1	0	0	0	0	0	0	0	0	0	1	1	1	0	1	0	0	0	0	1	0	0	0	0	0	1	0	0	0
3237	1	49	2	0	1	1	0	0	5	0	0	2	1	0	1	1	0	0	0	0	0	0	0	0	0	0	0	1	0	0	0	1	0	1	1	0	0	0	0	1	0	0	1	0	0	0	0	0	0
3928	1	26	0	0	0	0	1	0	4	0	1	1	3	0	0	1	0	0	0	0	0	0	0	0	0	0	0	0	0	1	0	1	1	1	0	0	0	0	0	1	1	0	0	0	1	0	0	0	0
676	1	41	2	0	1	1	0	0	1	0	0	2	1	1	1	1	1	0	0	0	0	0	0	1	0	0	0	0	0	1	0	1	1	0	1	0	0	0	0	1	1	1	0	1	1	0	0	0	0
156	1	65	0	1	0	0	0	0	5	0	1	2	1	1	1	1	1	1	0	0	0	0	0	1	1	0	0	0	1	0	0	0	1	0	1	1	0	0	0	1	0	0	1	1	0	0	0	0	0
2519	0	55	2	0	1	1	0	0	4	0	1	1	1	1	1	1	0	0	0	0	0	0	0	2	1	0	0	0	0	0	0	1	1	0	1	0	0	0	0	1	1	1	1	1	1	0	0	0	0
3085	1	33	2	0	1	1	1	0	4	0	0	2	1	1	1	1	1	0	0	0	0	0	0	1	0	0	0	1	0	0	0	1	0	1	0	1	0	0	0	2	1	0	0	0	0	0	0	0	1
2753	1	53	1	1	0	0	0	0	5	1	0	0		1	1	1	1	0	0	1	0	0	0	1	1	0	0	0	0	0	0	0	1	0	1	1	0	0	0	1	0	1	1	0	0	0	0	0	0
3437	1	44	2	0	1	1	0	0	5	0	1	2	5	1	1	1	0	0	0	0	0	0	0	0	0	0	0	1	0	1	0	1	0	1	0	1	0	0	0	1	1	0	1	0	0	0	0	0	0
1306	1	51	2	0	1	1	0	0	5	0	1	2	4	1	1	1	0	0	0	0	1	0	0	1	1	0	0	1	0	0	0	0	1	1	0	0	0	1	0	2	1	0	0	1	1	0	0	1	0
2168	0	42	3	0	1	0	0	0	3	0	1	1	1	0	0	0	0	0	0	0	0	0	1	0	0	0	0	0	0	0	1	1	1	0	1	0	0	0	0	1	0	0	0	0	1	0	0	0	0
1366	1		2	0	1	1	0	0	4	0	1	2	1	1	1	1	1	0	0	0	0	0	0	1	1	0	0	0	0	1	0	1	1	0	1	0	0	0	0	1	0	0	0	0	0	1	0	0	0
1952	1	43	1	0	1	0	0	0	2	2	1	1	2	0	1	0	1	1	0	1	0	0	0	0	0	0	0	0	0	0	1	1	0	1	0	1	0	0	0	3	0	0	0	1	0	0	0	0	0
533	1	37	0	1	0	0	0	0	4	0	1	2	1	0	0	0	1	0	0	0	0	0	0	0	0	0	0	0	0	0	1	0	0	0	1	1	1	0	0	1	1	0	0	0	0	0	0	0	0
3382	1	39	0	0	0	0	1	0	4	0	1	1	1	1	1	1	1	0	0	0	0	0	0	2	1	0	0	1	0	0	0	0	1	0	0	1	0	1	0	1	1	1	0	0	1	0	0	0	0
3199	1	66	2	0	1	0	0	0	5	3	1	0		1	1	1	1	1	0	1	0	0	0	2	0	0	0	1	1	1	0	1	0	0	0	1	1	0	0	1	0	0	0	1	0	0	0	0	1
3907	1	62	2	0	1	1	0	0	5	0	1	2	3	1	1	1	1	0	1	0	0	0	0	1	1	0	0	1	0	0	0	0	1	0	1	1	0	0	0	1	0	0	0	0	0	1	0	0	0
2745	1	67	2	0	1	0	0	0	2	1	1	2	1	0	1	0	1	0	0	0	0	0	0	1	0	0	0	0	0	1	0	1	1	0	1	0	0	0	0	1	0	0	0	0	0	1	0	0	0
620	1	41	2	0	0	1	0	0	5	0	1	0		0	1	1	0	0	0	0	0	0	0	0	0	0	0	0	0	1	0	1	1	0	0	1	0	0	0	1	1	0	0	0	0	0	0	0	0
1188	1	58	2	0	1	1	0	0	5	0	0	0		1	1	1	1	0	0	0	0	0	0	0	0	0	0	0	0	1	0	1	0	0	0	1	1	0	0	1	0	0	0	0	0	1	0	1	0
[truncated: 1,474 more rows]
[truncated: 151 more columns]

## Sheet: Code Book
	Variable name/question in original	New variable name	Definition
Baseline Survey
	Subject ID	id	1-4002
	What is your gender?	sex	0 = Female; 1=Male
		age	20-89
	Which of the following best describes your current relationship status?	maritalstatus	0=single, never married; 1 = single, cohabitating; 2=married; 3=domestic partner; 4=divorced; 5=separated; 6=widowed
	What is your household composition? (Check all that apply.) Single	singlehshld	1= yes; 0=no
	Married/domestic partnership	marriedhshld	1=yes; 0=no
	Children	childrenhshld	1=yes; 0=no
	Parents	parenthshld	1=yes; 0=no
	Prefer not to answer	preferna	1=yes; 0=no
	What is the highest level of school you have completed or the highest degree you have received?	degree	0= <HS; 1=HS; 2=Some college; 3=Associate degree; 4=Bachelor's degree;5=Graduate degree
	Do you have a medical background?	medbckgrd	0=no; 1=yes, certification; 2= yes, some; 3 = yes, professional
	Is your native language English?	Englnative	1=yes; 0=no
	Do you intend to share your Scanadu Scout™ results with your physician? (The Scanadu Scout™ is not cleared by the FDA. Please remember that this device should not be used to make medical decisions.)	sharedoc	0=no; 1=yes; 2=maybe
	How would you share your Scanadu Scout™ results with your physician?	sharedocmethod	1=routine checkup; 2=checkup because of readings; 3=routine e-mail; 4=e-mail because of readings; 5=other
	Do you currently own and use any at-home medical devices?	ownmeddevices	1=yes; 0=no
	Do you currently own any of the following at-home medical devices? Check all that apply. Thermometer	thermo	1=yes; 0=no
	Weight scale	scale	1=yes; 0=no
	Blood pressure	bp	1=yes; 0=no
	Heart rate	hr	1=yes; 0=no
	Glucose	glucose	1=yes; 0=no
	Pulsox	pulsox	1=yes; 0=no
	Inhaler	inhaler	1=yes; 0=no
	CPAP	cpap	1=yes; 0=no
	none	none	1=yes; 0=no
	How often do you use any of these devices?	freq	(10 blanks); 0=I don't use; 1= 1-6 times per week; 2=Once daily; 3=Multiple times a day
	At what reference times do you utilize any of these devices? (Check all that apply.) wake	wake	1=yes; 0=no
	meals	meals	1=yes; 0=no
	meds	meds	1=yes; 0=no
	sx	sx	1=yes; 0=no
	exercise	exercise	1=yes; 0=no
	random	random	1=yes; 0=no
	nouse	nouse	1=yes; 0=no
	What do you or would you like to do with test results of at-home medical devices? (Select the top three actions that apply.) family	family	1=yes; 0=no
	document	document	1=yes; 0=no
	someoneelse	someoneelse	1=yes; 0=no
	doctor	doctor	1=yes; 0=no
	unplannedvisits	unplannedvisits	1=yes; 0=no
	setalerts	setalerts	1=yes; 0=no
	autosend	autosend	1=yes; 0=no
	dnuse	dnuse	1=yes; 0=no
	How do you expect to use mobile health technology devices?	expectuse	1=at home; 2=on the go; 3=other
	Do you currently have or use any of the listed “smart” wellness technology solutions? (Check all that apply.) Activity tracker	activitytrack	1=yes; 0=no
	Smart scale	smartscale	1=yes; 0=no
	Smart Watch	smartwatch	1=yes; 0=no
	Sleep Tracker	sleeptrack	1=yes; 0=no
	Mobile Health App	mobilehealthapp	1=yes; 0=no
	None of the Above	nosmart	1=yes; 0=no
	Which device do you use? Check all that apply. iPhone4	ip4	1=yes; 0=no
	iPhone 4s	ip4s	1=yes; 0=no
	iPhone 5	ip5	1=yes; 0=no
	iPhone 5s	ip5s	1=yes; 0=no
	iPhone 6	ip6	1=yes; 0=no
	iPhone 6 plus	ip6plus	1=yes; 0=no
	Samsung Galaxy S3	gals3	1=yes; 0=no
	Samsung Galaxy S4	gals4	1=yes; 0=no
	Samsung Galaxy S5	gals5	1=yes; 0=no
	HTC One	htc1	1=yes; 0=no
	Google Nexus 4	nexus4	1=yes; 0=no
	Nokia Lumina 920	lumina920	1=yes; 0=no
	None of the above	nophone	1=yes; 0=no
	What is your primary source of information for managing your health?	infosource	1=Family & Friends; 2=Nurse hotline; 3=Primary Care provider; 4= Search (Google, Bing); 5=WebMD & Mayo Clinic; 6= other websites; 7=other
	Do you currently use medical, health or wellness apps? If yes, how many?	healthapps	0=No; 1=<5; 2=5-10; 3=>10
	Are you currently managing a personal health condition?	currhlthprob	0=no; 1=yes
	I am confident that mobile health applications and devices can help me understand my condition better.	confident	1=strongly disagree; 2=disagree; 3=neutral; 4= agree; 5= strongly agree
	I feel calm	calm	1= not at all; 2 = somewhat; 3=moderately; 4=very much
	I am tense	tense	1= not at all; 2 = somewhat; 3=moderately; 4=very much
	I feel upset	upset	1= not at all; 2 = somewhat; 3=moderately; 4=very much
	I am relaxed	relaxed	1= not at all; 2 = somewhat; 3=moderately; 4=very much
	I feel content	content	1= not at all; 2 = somewhat; 3=moderately; 4=very much
	I am worried	worried	1= not at all; 2 = somewhat; 3=moderately; 4=very much
	In general, would you say your health is:	health	1=poor; 2=fair;3=good; 4=very good; 5=excellent
	MODERATE ACTIVITIES, such as moving a table, pushing a vacuum cleaner, bowling, or playing golf:	modactivity	0=No, Not Limited At All 1=Yes, Limited A Little 2=Yes, Limited A Lot
	Climbing SEVERAL flights of stairs:	stairs	0=No, Not Limited At All 1=Yes, Limited A Little 2=Yes, Limited A Lot
	Have you felt calm and peaceful?	peaceful	0=None of the time; 1=A Little of the Time; 2=Some of the Time; 3=A Good Bit of the Time; 4=Most of the Time; 5=All of the Time
	Did you have a lot of energy?	energy	0=None of the time; 1=A Little of the Time; 2=Some of the Time; 3=A Good Bit of the Time; 4=Most of the Time; 5=All of the Time
	If I heard of a new medical app, test, treatment, or device I would try to find out more about it.	moreinfo	1=strongly disagree; 2=disagree; 3=neutral; 4= agree; 5= strongly agree
	Among my friends, I am usually one of the first to find out about and/or utilize a new medical app, test, treatment, or device.	earlyadopt	1=strongly disagree; 2=disagree; 3=neutral; 4= agree; 5= strongly agree
	In general, I am hesitant to undergo or utilize a new medical app, test, treatment, or device.	hesitant	1=strongly disagree; 2=disagree; 3=neutral; 4= agree; 5= strongly agree
	The use of mobile health apps or at-home medical devices for health monitoring is consistent with my approach to my health	approach	1=strongly disagree; 2=disagree; 3=neutral; 4= agree; 5= strongly agree
	The use of mobile health apps or at-home medical devices for health monitoring is hard to understand.	dnunderstand	1=strongly disagree; 2=disagree; 3=neutral; 4= agree; 5= strongly agree
	The use of mobile health apps or at-home medical devices for health monitoring can help me stay healthier compared to other strategies, like seeing my doctor more often.	helphealth	1=strongly disagree; 2=disagree; 3=neutral; 4= agree; 5= strongly agree
Survey 2
	I feel calm	calm2	1= not at all; 2 = somewhat; 3=moderately; 4=very much
	I am tense	tense2	1= not at all; 2 = somewhat; 3=moderately; 4=very much
	I feel upset	upset2	1= not at all; 2 = somewhat; 3=moderately; 4=very much
	I am relaxed	relaxed2	1= not at all; 2 = somewhat; 3=moderately; 4=very much
	I feel content	content2	1= not at all; 2 = somewhat; 3=moderately; 4=very much
	I am worried	worried2	1= not at all; 2 = somewhat; 3=moderately; 4=very much
	In general, would you say your health is:	health2	1=poor; 2=fair;3=good; 4=very good; 5=excellent
	MODERATE ACTIVITIES, such as moving a table, pushing a vacuum cleaner, bowling, or playing golf:	modactivity2	0=No, Not Limited At All 1=Yes, Limited A Little 2=Yes, Limited A Lot
	Climbing SEVERAL flights of stairs:	stairs2	0=No, Not Limited At All 1=Yes, Limited A Little 2=Yes, Limited A Lot
	Have you felt calm and peaceful?	peaceful2	0=None of the time; 1=A Little of the Time; 2=Some of the Time; 3=A Good Bit of the Time; 4=Most of the Time; 5=All of the Time
	Did you have a lot of energy?	energy2	0=None of the time; 1=A Little of the Time; 2=Some of the Time; 3=A Good Bit of the Time; 4=Most of the Time; 5=All of the Time
	Knowing that the Scanadu Scout™ is for investigational use only and should not be used to make medical decisions, have you for any reason <span style="text-decoration: underline;"><strong>thought</strong> </span>about sharing results with your doctor?	docshare2	0=no; 1=yes
	Knowing that the Scanadu Scout™ is for investigational use only and should not be used to make medical decisions, have you for any reason <span style="text-decoration: underline;"><strong>thought</strong></span> about using the results for making decisions on medications?	meddecide2	0=no; 1=yes
	Which of the following have you made changes to?	medchg2	0=None; 1=Non-prescription medications; 2=Prescription Medications; 3=Supplements
	If you made changes to any medication or supplements, did you consult with a healthcare provider?	medchgconsult2	0=no; 1=yes
	Since using the Scanadu Scout™, how many times have you seen a medical doctor?	doctimes2	0=None; 2= 1-2; 3 = 3 or more
	Since using the Scanadu Scout™, how many times have you seen a health care profession other than a medical doctor (i.e. Nurse Practitioner, Physician Assistant, or Osteopathic Physician)?	nondoctimes2	0=None; 2= 1-2; 3 = 3 or more
	Did you share your Scanadu Scout™ results with your physician or healthcare provider?	resultsshare2	0=no; 1=yes
	Since using the Scanadu Scout™, have you made any changes to your typical diet?	dietchg2	0=no; 1=yes
	If yes, please specify how your diet has changed	dietchgresp2	1=Significantly decreased proportion of health food in diet; 2= Slightly decreased proportion of health food in diet; 3=Slightly increased proportion of health food in diet; 4=Signficantly increased proportion of health food in diet
	Since using the Scanadu Scout™, have you made any changes to your exercise routine?	exerchg2	0=no; 1=yes
	If yes, please specify how your exercise has changed	exerchgresp2	1=Significantly decreased amount of exercise per week; 2= Slightly decreased amount of exercise per week; 3=Slightly increased amount of exercise per week; 4=Signficantly increased amount of exercise per week
	Would you recommend the Scanadu Scout™ to family members or friends?	recommend2	0=no; 1=yes
	Overall, how satisfied are you with your Scanadu Scout™?	satisfied2	1=Very Dissatisfied; 2=Dissatisfied; 3=Satisfied; 4=Very Dissatisfied
	Overall, how easy/difficult was it to use your Scanadu Scout™?	useease2	1=Very Dissatisfied; 2=Dissatisfied; 3=Satisfied; 4=Very Dissatisfied
	Overall, the App Instructions for Use and guidelines were easy to understand and follow.	appinstruct2	1=Very Dissatisfied; 2=Dissatisfied; 3=Satisfied; 4=Very Dissatisfied
	Overall, the online Instructions for Use were easy to understand and follow.	onlineinstruct2	1=Very Dissatisfied; 2=Dissatisfied; 3=Satisfied; 4=Very Dissatisfied
	Was able to open and successfully connect the Scanadu Scout™ to the app.	open2	1=Very Dissatisfied; 2=Dissatisfied; 3=Satisfied; 4=Very Dissatisfied
	Was able to turn on the device in preparation for a scan	turnon2	1=Very Dissatisfied; 2=Dissatisfied; 3=Satisfied; 4=Very Dissatisfied
	Was able to complete a successful scan and obtain the measurements.	complete2	1=Very Dissatisfied; 2=Dissatisfied; 3=Satisfied; 4=Very Dissatisfied
	Overall, my Scanadu Scout interrupted my daily activities.	interrupt2	1=Very Dissatisfied; 2=Dissatisfied; 3=Satisfied; 4=Very Dissatisfied
	Overall, using my Scanadu Scout™ was an enjoyable experience.	enjoyable2	1=Very Dissatisfied; 2=Dissatisfied; 3=Satisfied; 4=Very Dissatisfied
	Overall, using my Scanadu Scout™ required too much of my time.	toomuchtime2	1=Very Dissatisfied; 2=Dissatisfied; 3=Satisfied; 4=Very Dissatisfied
	Overall, my Scanadu Scout™ was distracting	distract2	1=Very Dissatisfied; 2=Dissatisfied; 3=Satisfied; 4=Very Dissatisfied
	Overall, my Scanadu Scout™ distracted me from my work.	distractwork2	1=Very Dissatisfied; 2=Dissatisfied; 3=Satisfied; 4=Very Dissatisfied
	Overall, my Scanadu Scout™ distracted me from my household chores.	distracthshld2	1=Very Dissatisfied; 2=Dissatisfied; 3=Satisfied; 4=Very Dissatisfied
	Overall, my Scanadu Scout™ was uncomfortable to wear/carry around.	comfortable2	1=Very Dissatisfied; 2=Dissatisfied; 3=Satisfied; 4=Very Dissatisfied
	Were you able to easily understand and follow the instructions for use of the device?	followinstruct2	0=no; 1=yes
	I would be willing to participate in a study testing my Scanadu Scout™ again?	ptcptagain2	0=no; 1=yes
Survey 3
	I feel calm	calm3	1= not at all; 2 = somewhat; 3=moderately; 4=very much
	I am tense	tense3	1= not at all; 2 = somewhat; 3=moderately; 4=very much
	I feel upset	upset3	1= not at all; 2 = somewhat; 3=moderately; 4=very much
	I am relaxed	relaxed3	1= not at all; 2 = somewhat; 3=moderately; 4=very much
	I feel content	content3	1= not at all; 2 = somewhat; 3=moderately; 4=very much
	I am worried	worried3	1= not at all; 2 = somewhat; 3=moderately; 4=very much
	In general, would you say your health is:	health3	1=poor; 2=fair;3=good; 4=very good; 5=excellent
	MODERATE ACTIVITIES, such as moving a table, pushing a vacuum cleaner, bowling, or playing golf:	modactivity3	0=No, Not Limited At All 1=Yes, Limited A Little 2=Yes, Limited A Lot
	Climbing SEVERAL flights of stairs:	stairs3	0=No, Not Limited At All 1=Yes, Limited A Little 2=Yes, Limited A Lot
	Have you felt calm and peaceful?	peaceful3	0=None of the time; 1=A Little of the Time; 2=Some of the Time; 3=A Good Bit of the Time; 4=Most of the Time; 5=All of the Time
	Did you have a lot of energy?	energy3	0=None of the time; 1=A Little of the Time; 2=Some of the Time; 3=A Good Bit of the Time; 4=Most of the Time; 5=All of the Time
	Knowing that the Scanadu Scout™ is for investigational use only and should not be used to make medical decisions, have you for any reason <span style="text-decoration: underline;"><strong>thought</strong> </span>about sharing results with your doctor?	docshare3	0=no; 1=yes
	Knowing that the Scanadu Scout™ is for investigational use only and should not be used to make medical decisions, have you for any reason <span style="text-decoration: underline;"><strong>thought</strong></span> about using the results for making decisions on medications?	meddecide3	0=no; 1=yes
	Which of the following have you made changes to?	medchg3	0=None; 1=Non-prescription medications; 2=Prescription Medications; 3=Supplements
	If you made changes to any medication or supplements, did you consult with a healthcare provider?	medchgconsult3	0=no; 1=yes
	Since using the Scanadu Scout™, how many times have you seen a medical doctor?	doctimes3	0=None; 2= 1-2; 3 = 3 or more
	Since using the Scanadu Scout™, how many times have you seen a health care profession other than a medical doctor (i.e. Nurse Practitioner, Physician Assistant, or Osteopathic Physician)?	nondoctimes3	0=None; 2= 1-2; 3 = 3 or more
	Did you share your Scanadu Scout™ results with your physician or healthcare provider?	resultsshare3	0=no; 1=yes
	Since using the Scanadu Scout™, have you made any changes to your typical diet?	dietchg3	0=no; 1=yes
	If yes, please specify how your diet has changed	dietchgresp3	1=Significantly decreased proportion of health food in diet; 2= Slightly decreased proportion of health food in diet; 3=Slightly increased proportion of health food in diet; 4=Signficantly increased proportion of health food in diet
	Since using the Scanadu Scout™, have you made any changes to your exercise routine?	exerchg3	0=no; 1=yes
	If yes, please specify how your exercise has changed	exerchgresp3	1=Significantly decreased amount of exercise per week; 2= Slightly decreased amount of exercise per week; 3=Slightly increased amount of exercise per week; 4=Signficantly increased amount of exercise per week
	Would you recommend the Scanadu Scout™ to family members or friends?	recommend3	0=no; 1=yes
	Overall, how satisfied are you with your Scanadu Scout™?	satisfied3	1=Very Dissatisfied; 2=Dissatisfied; 3=Satisfied; 4=Very Dissatisfied
	Overall, how easy/difficult was it to use your Scanadu Scout™?	useease3	1=Very Dissatisfied; 2=Dissatisfied; 3=Satisfied; 4=Very Dissatisfied
	Overall, the App Instructions for Use and guidelines were easy to understand and follow.	appinstruct3	1=Very Dissatisfied; 2=Dissatisfied; 3=Satisfied; 4=Very Dissatisfied
	Overall, the online Instructions for Use were easy to understand and follow.	onlineinstruct3	1=Very Dissatisfied; 2=Dissatisfied; 3=Satisfied; 4=Very Dissatisfied
	Was able to open and successfully connect the Scanadu Scout™ to the app.	open3	1=Very Dissatisfied; 2=Dissatisfied; 3=Satisfied; 4=Very Dissatisfied
	Was able to turn on the device in preparation for a scan	turnon3	1=Very Dissatisfied; 2=Dissatisfied; 3=Satisfied; 4=Very Dissatisfied
	Was able to complete a successful scan and obtain the measurements.	complete3	1=Very Dissatisfied; 2=Dissatisfied; 3=Satisfied; 4=Very Dissatisfied
	Overall, my Scanadu Scout interrupted my daily activities.	interrupt3	1=Very Dissatisfied; 2=Dissatisfied; 3=Satisfied; 4=Very Dissatisfied
	Overall, using my Scanadu Scout™ was an enjoyable experience.	enjoyable3	1=Very Dissatisfied; 2=Dissatisfied; 3=Satisfied; 4=Very Dissatisfied
	Overall, using my Scanadu Scout™ required too much of my time.	toomuchtime3	1=Very Dissatisfied; 2=Dissatisfied; 3=Satisfied; 4=Very Dissatisfied
	Overall, my Scanadu Scout™ was distracting	distract3	1=Very Dissatisfied; 2=Dissatisfied; 3=Satisfied; 4=Very Dissatisfied
	Overall, my Scanadu Scout™ distracted me from my work.	distractwork3	1=Very Dissatisfied; 2=Dissatisfied; 3=Satisfied; 4=Very Dissatisfied
	Overall, my Scanadu Scout™ distracted me from my household chores.	distracthshld3	1=Very Dissatisfied; 2=Dissatisfied; 3=Satisfied; 4=Very Dissatisfied
	Overall, my Scanadu Scout™ was uncomfortable to wear/carry around.	comfortable3	1=Very Dissatisfied; 2=Dissatisfied; 3=Satisfied; 4=Very Dissatisfied
	Were you able to easily understand and follow the instructions for use of the device?	followinstruct3	0=no; 1=yes
	I would be willing to participate in a study testing my Scanadu Scout™ again?	ptcptagain3	0=no; 1=yes
Survey 4	I feel calm	calm4	1= not at all; 2 = somewhat; 3=moderately; 4=very much
	I am tense	tense4	1= not at all; 2 = somewhat; 3=moderately; 4=very much
	I feel upset	upset4	1= not at all; 2 = somewhat; 3=moderately; 4=very much
	I am relaxed	relaxed4	1= not at all; 2 = somewhat; 3=moderately; 4=very much
	I feel content	content4	1= not at all; 2 = somewhat; 3=moderately; 4=very much
	I am worried	worried4	1= not at all; 2 = somewhat; 3=moderately; 4=very much
	In general, would you say your health is:	health4	1=poor; 2=fair;3=good; 4=very good; 5=excellent
	MODERATE ACTIVITIES, such as moving a table, pushing a vacuum cleaner, bowling, or playing golf:	modactivity4	0=No, Not Limited At All 1=Yes, Limited A Little 2=Yes, Limited A Lot
	Climbing SEVERAL flights of stairs:	stairs4	0=No, Not Limited At All 1=Yes, Limited A Little 2=Yes, Limited A Lot
	Have you felt calm and peaceful?	peaceful4	0=None of the time; 1=A Little of the Time; 2=Some of the Time; 3=A Good Bit of the Time; 4=Most of the Time; 5=All of the Time
	Did you have a lot of energy?	energy4	0=None of the time; 1=A Little of the Time; 2=Some of the Time; 3=A Good Bit of the Time; 4=Most of the Time; 5=All of the Time
	Knowing that the Scanadu Scout™ is for investigational use only and should not be used to make medical decisions, have you for any reason <span style="text-decoration: underline;"><strong>thought</strong> </span>about sharing results with your doctor?	docshare4	0=no; 1=yes
	Knowing that the Scanadu Scout™ is for investigational use only and should not be used to make medical decisions, have you for any reason <span style="text-decoration: underline;"><strong>thought</strong></span> about using the results for making decisions on medications?	meddecide4	0=no; 1=yes
	Which of the following have you made changes to?	medchg4	0=None; 1=Non-prescription medications; 2=Prescription Medications; 3=Supplements
	If you made changes to any medication or supplements, did you consult with a healthcare provider?	medchgconsult4	0=no; 1=yes
	Since using the Scanadu Scout™, how many times have you seen a medical doctor?	doctimes4	0=None; 2= 1-2; 3 = 3 or more
	Since using the Scanadu Scout™, how many times have you seen a health care profession other than a medical doctor (i.e. Nurse Practitioner, Physician Assistant, or Osteopathic Physician)?	nondoctimes4	0=None; 2= 1-2; 3 = 3 or more
	Did you share your Scanadu Scout™ results with your physician or healthcare provider?	resultsshare4	0=no; 1=yes
	Since using the Scanadu Scout™, have you made any changes to your typical diet?	dietchg4	0=no; 1=yes
	If yes, please specify how your diet has changed	dietchgresp4	1=Significantly decreased proportion of health food in diet; 2= Slightly decreased proportion of health food in diet; 3=Slightly increased proportion of health food in diet; 4=Signficantly increased proportion of health food in diet
	Since using the Scanadu Scout™, have you made any changes to your exercise routine?	exerchg4	0=no; 1=yes
	If yes, please specify how your exercise has changed	exerchgresp4	1=Significantly decreased amount of exercise per week; 2= Slightly decreased amount of exercise per week; 3=Slightly increased amount of exercise per week; 4=Signficantly increased amount of exercise per week
	Would you recommend the Scanadu Scout™ to family members or friends?	recommend4	0=no; 1=yes
	Overall, how satisfied are you with your Scanadu Scout™?	satisfied4	1=Very Dissatisfied; 2=Dissatisfied; 3=Satisfied; 4=Very Dissatisfied
	Overall, how easy/difficult was it to use your Scanadu Scout™?	useease4	1=Very Dissatisfied; 2=Dissatisfied; 3=Satisfied; 4=Very Dissatisfied
	Overall, the App Instructions for Use and guidelines were easy to understand and follow.	appinstruct4	1=Very Dissatisfied; 2=Dissatisfied; 3=Satisfied; 4=Very Dissatisfied
	Overall, the online Instructions for Use were easy to understand and follow.	onlineinstruct4	1=Very Dissatisfied; 2=Dissatisfied; 3=Satisfied; 4=Very Dissatisfied
	Was able to open and successfully connect the Scanadu Scout™ to the app.	open4	1=Very Dissatisfied; 2=Dissatisfied; 3=Satisfied; 4=Very Dissatisfied
	Was able to turn on the device in preparation for a scan	turnon4	1=Very Dissatisfied; 2=Dissatisfied; 3=Satisfied; 4=Very Dissatisfied
	Was able to complete a successful scan and obtain the measurements.	complete4	1=Very Dissatisfied; 2=Dissatisfied; 3=Satisfied; 4=Very Dissatisfied
	Overall, my Scanadu Scout interrupted my daily activities.	interrupt4	1=Very Dissatisfied; 2=Dissatisfied; 3=Satisfied; 4=Very Dissatisfied
	Overall, using my Scanadu Scout™ was an enjoyable experience.	enjoyable4	1=Very Dissatisfied; 2=Dissatisfied; 3=Satisfied; 4=Very Dissatisfied
	Overall, using my Scanadu Scout™ required too much of my time.	toomuchtime4	1=Very Dissatisfied; 2=Dissatisfied; 3=Satisfied; 4=Very Dissatisfied
	Overall, my Scanadu Scout™ was distracting	distract4	1=Very Dissatisfied; 2=Dissatisfied; 3=Satisfied; 4=Very Dissatisfied
	Overall, my Scanadu Scout™ distracted me from my work.	distractwork4	1=Very Dissatisfied; 2=Dissatisfied; 3=Satisfied; 4=Very Dissatisfied
	Overall, my Scanadu Scout™ distracted me from my household chores.	distracthshld4	1=Very Dissatisfied; 2=Dissatisfied; 3=Satisfied; 4=Very Dissatisfied
	Overall, my Scanadu Scout™ was uncomfortable to wear/carry around.	comfortable4	1=Very Dissatisfied; 2=Dissatisfied; 3=Satisfied; 4=Very Dissatisfied
	Were you able to easily understand and follow the instructions for use of the device?	followinstruct4	0=no; 1=yes
	I would be willing to participate in a study testing my Scanadu Scout™ again?	ptcptagain4	0=no; 1=yes
Device Usage
	Total uses	SumOfCount
	Total weeks with at least 1 use	MaxOfSubjTotWks
	Total weeks in study	MaxOfSubjWkNbr
